# Supplementary material for: Bis(dicyclo­hexyl­aminium) 2-carb­oxy­methyl-2-hy­droxy­succinate ethanol monosolvate
Source: Acta Crystallogr Sect E Struct Rep Online. 2012 Aug 25;68(Pt 9):o2792–3. doi: 10.1107/S1600536812035684 (PMC3435822; doi:10.1107/S1600536812035684)
Supplement: Supplementary file 1 [file e-68-o2792-sup1.cif]

##############################################################################
#                                                                            #
# This CIF contains the data in a paper accepted for publication in          #
# Acta Crystallographica Section E. It conforms to the requirements of       #
# Notes for Authors for Acta Crystallographica Section E, and has been       #
# peer reviewed under the auspices of the IUCr Commission on Journals.       #
#                                                                            #
# Full details of the Crystallographic Information File format               #
# are given in the paper "The Crystallographic Information File (CIF):       #
# a New Standard Archive File for Crystallography" by S. R. Hall, F. H.      #
# Allen and I. D. Brown [Acta Cryst. (1991), A47, 655-685].                  #
#                                                                            #
# The current version of the core CIF dictionary is obtainable from          #
# ftp://ftp.iucr.org/pub/cif_core.dic.                                       #
#                                                                            #
# Software is freely available for graphical display of the structure(s)     #
# in this CIF. For information consult the CIF software page                 #
# http://www.iucr.org/resources/cif/software.                                #
#                                                                            #
# This file may be used for bona fide research purposes within the           #
# scientific community so long as proper attribution is given to the journal # 
# article from which it was obtained.                                        #
#                                                                            #
##############################################################################
data_I
_audit_creation_method     SHELXL-97
_chemical_name_systematic
;
Bis(dicyclohexylaminium) 2-carboxymethyl-2-hydroxysuccinate ethanol monosolvate
;
_chemical_name_common     ?
_chemical_formula_moiety     '2(C12 H24 N +), C6 H6 O7 2-, C2 H6 O'
_chemical_formula_sum     'C32 H60 N2 O8'
_chemical_formula_iupac     '2C12 H24 N +, C6 H6 O7 2-, C2 H6 O'
_chemical_formula_weight     600.82
_chemical_melting_point     ?
_symmetry_cell_setting     triclinic
_symmetry_space_group_name_H-M     'P -1'
_symmetry_space_group_name_Hall     '-P 1'
loop_
    _symmetry_equiv_pos_as_xyz
    'x, y, z'
    '-x, -y, -z'
_cell_length_a     10.054(2)
_cell_length_b     12.329(3)
_cell_length_c     13.908(3)
_cell_angle_alpha     99.77(3)
_cell_angle_beta     92.17(3)
_cell_angle_gamma     95.98(3)
_cell_volume     1687.0(7)
_cell_formula_units_Z     2
_cell_measurement_reflns_used     9009
_cell_measurement_theta_min     2.44
_cell_measurement_theta_max     29.14
_cell_measurement_temperature     120(2)
_exptl_crystal_description     block
_exptl_crystal_colour     colorless
_exptl_crystal_size_max     0.34
_exptl_crystal_size_mid     0.32
_exptl_crystal_size_min     0.30
_exptl_crystal_density_diffrn     1.183
_exptl_crystal_density_meas     ?
_exptl_crystal_density_method     'not measured'
_exptl_crystal_F_000     660
_exptl_absorpt_coefficient_mu     0.084
_exptl_absorpt_correction_type     none
_exptl_absorpt_process_details     ?
_exptl_absorpt_correction_T_min     ?
_exptl_absorpt_correction_T_max     ?
_exptl_special_details
;
;
_diffrn_ambient_temperature     120(2)
_diffrn_radiation_type     MoK\a
_diffrn_radiation_wavelength     0.71073
_diffrn_radiation_source     'fine-focus sealed tube'
_diffrn_radiation_monochromator     graphite
_diffrn_measurement_device_type     'Stoe IPDS 2T'
_diffrn_measurement_method     'rotation method'
_diffrn_detector_area_resol_mean     ?
_diffrn_reflns_number     18454
_diffrn_reflns_av_R_equivalents     0.0462
_diffrn_reflns_av_sigmaI/netI     0.0508
_diffrn_reflns_theta_min     2.44
_diffrn_reflns_theta_max     29.14
_diffrn_reflns_theta_full     29.14
_diffrn_measured_fraction_theta_max     0.992
_diffrn_measured_fraction_theta_full     0.992
_diffrn_reflns_limit_h_min     -13
_diffrn_reflns_limit_h_max     12
_diffrn_reflns_limit_k_min     -16
_diffrn_reflns_limit_k_max     16
_diffrn_reflns_limit_l_min     -19
_diffrn_reflns_limit_l_max     19
_diffrn_standards_number     0
_diffrn_standards_interval_count     ?
_diffrn_standards_interval_time     ?
_diffrn_standards_decay_%     ?
_refine_special_details
;
Refinement of <i>F</i>^2^ against ALL reflections. The weighted <i>R</i>-factor
<i>wR</i> and goodness of fit <i>S</i> are based on <i>F</i>^2^, conventional
<i>R</i>-factors <i>R</i> are based on <i>F</i>, with <i>F</i> set to zero for
negative <i>F</i>^2^. The threshold expression of <i>F</i>^2^ >
\s(<i>F</i>^2^) is used only for calculating <i>R</i>-factors(gt) <i>etc</i>.
and is not relevant to the choice of reflections for refinement.
<i>R</i>-factors based on <i>F</i>^2^ are statistically about twice as large
as those based on <i>F</i>, and <i>R</i>- factors based on ALL data will be
even larger.
;
_reflns_number_total     9009
_reflns_number_gt     6897
_reflns_threshold_expression     I>2sigma(I)
_refine_ls_structure_factor_coef     Fsqd
_refine_ls_matrix_type     full
_refine_ls_R_factor_all     0.0889
_refine_ls_R_factor_gt     0.0626
_refine_ls_wR_factor_gt     0.1257
_refine_ls_wR_factor_ref     0.1362
_refine_ls_goodness_of_fit_ref     1.091
_refine_ls_restrained_S_all     1.091
_refine_ls_number_reflns     9009
_refine_ls_number_parameters     420
_refine_ls_number_restraints     1
_refine_ls_hydrogen_treatment     mixed
_refine_ls_weighting_scheme     calc
_refine_ls_weighting_details
         'calc w=1/[\s^2^(Fo^2^)+(0.0469P)^2^+0.9825P] where P=(Fo^2^+2Fc^2^)/3'
_atom_sites_solution_hydrogens     geom
_atom_sites_solution_primary     direct
_atom_sites_solution_secondary     difmap
_refine_ls_shift/su_max     0.000
_refine_ls_shift/su_mean     0.000
_refine_diff_density_max     0.355
_refine_diff_density_min     -0.374
_refine_ls_extinction_method     none
_refine_ls_extinction_coef     ?
loop_
    _atom_type_symbol
    _atom_type_description
    _atom_type_scat_dispersion_real
    _atom_type_scat_dispersion_imag
    _atom_type_scat_source
    'C' 'C' 0.0033 0.0016
                         'International Tables Vol C Tables 4.2.6.8 and 6.1.1.4'
    'H' 'H' 0.0000 0.0000
                         'International Tables Vol C Tables 4.2.6.8 and 6.1.1.4'
    'N' 'N' 0.0061 0.0033
                         'International Tables Vol C Tables 4.2.6.8 and 6.1.1.4'
    'O' 'O' 0.0106 0.0060
                         'International Tables Vol C Tables 4.2.6.8 and 6.1.1.4'
_computing_data_collection     'X-AREA (Stoe & Cie, 2005)'
_computing_cell_refinement     'X-AREA (Stoe & Cie, 2005)'
_computing_data_reduction     'X-RED (Stoe & Cie, 2005)'
_computing_structure_solution     'SHELXS97 (Sheldrick, 2008)'
_computing_structure_refinement     'SHELXL97 (Sheldrick, 2008)'
_computing_molecular_graphics     'ORTEP-3 for Windows (Farrugia, 1997)'
_computing_publication_material     'WinGX (Farrugia, 1999)'
loop_
    _atom_site_type_symbol
    _atom_site_label
    _atom_site_fract_x
    _atom_site_fract_y
    _atom_site_fract_z
    _atom_site_U_iso_or_equiv
    _atom_site_adp_type
    _atom_site_calc_flag
    _atom_site_refinement_flags
    _atom_site_occupancy
    _atom_site_symmetry_multiplicity
    _atom_site_disorder_assembly
    _atom_site_disorder_group
    O O1 0.92627(13) 0.99218(11) 0.75222(10) 0.0263(3) Uani d . 1 1 . .
    O O2 0.96806(13) 0.82764(12) 0.67635(11) 0.0297(3) Uani d . 1 1 . .
    O O3 0.82351(13) 0.66771(12) 0.57673(11) 0.0303(3) Uani d . 1 1 . .
    O O4 0.60847(12) 0.60824(10) 0.54461(9) 0.0188(2) Uani d . 1 1 . .
    O O5 0.54560(12) 0.90464(11) 0.81394(9) 0.0226(3) Uani d . 1 1 . .
    O O6 0.66502(13) 0.84223(11) 0.92729(9) 0.0218(3) Uani d . 1 1 . .
    O O7 0.52666(11) 0.79006(10) 0.63220(9) 0.0171(2) Uani d . 1 1 . .
    N N1 0.32477(13) 0.59787(11) 0.53775(10) 0.0137(3) Uani d . 1 1 . .
    N N2 0.33629(13) 1.00067(11) 0.90248(10) 0.0136(3) Uani d . 1 1 . .
    C C1 0.25681(16) 0.64627(13) 0.45948(11) 0.0154(3) Uani d . 1 1 . .
    H H1 0.1692 0.6005 0.4385 0.019 Uiso calc R 1 1 . .
    C C2 0.34569(18) 0.63827(15) 0.37245(12) 0.0210(3) Uani d . 1 1 . .
    H H2A 0.3576 0.5597 0.3488 0.025 Uiso calc R 1 1 . .
    H H2B 0.4351 0.6790 0.3933 0.025 Uiso calc R 1 1 . .
    C C3 0.2835(2) 0.68686(16) 0.28926(13) 0.0263(4) Uani d . 1 1 . .
    H H3A 0.3456 0.6853 0.2356 0.032 Uiso calc R 1 1 . .
    H H3B 0.1990 0.6408 0.2633 0.032 Uiso calc R 1 1 . .
    C C4 0.2548(2) 0.80575(16) 0.32435(14) 0.0290(4) Uani d . 1 1 . .
    H H4A 0.2097 0.8335 0.2704 0.035 Uiso calc R 1 1 . .
    H H4B 0.3402 0.8535 0.3438 0.035 Uiso calc R 1 1 . .
    C C5 0.1658(2) 0.81167(16) 0.41111(14) 0.0271(4) Uani d . 1 1 . .
    H H5A 0.0777 0.7686 0.3901 0.033 Uiso calc R 1 1 . .
    H H5B 0.1506 0.8897 0.4341 0.033 Uiso calc R 1 1 . .
    C C6 0.22998(18) 0.76555(14) 0.49538(12) 0.0202(3) Uani d . 1 1 . .
    H H6A 0.3151 0.8115 0.5197 0.024 Uiso calc R 1 1 . .
    H H6B 0.1692 0.7680 0.5499 0.024 Uiso calc R 1 1 . .
    C C7 0.25759(16) 0.59934(13) 0.63255(11) 0.0150(3) Uani d . 1 1 . .
    H H7 0.2641 0.6776 0.6678 0.018 Uiso calc R 1 1 . .
    C C8 0.33355(17) 0.53250(15) 0.69423(12) 0.0191(3) Uani d . 1 1 . .
    H H8B 0.4291 0.5630 0.7029 0.023 Uiso calc R 1 1 . .
    H H8C 0.3280 0.4546 0.6604 0.023 Uiso calc R 1 1 . .
    C C9 0.27399(19) 0.53693(17) 0.79390(13) 0.0264(4) Uani d . 1 1 . .
    H H9A 0.2874 0.6141 0.8299 0.032 Uiso calc R 1 1 . .
    H H9B 0.3213 0.4904 0.8322 0.032 Uiso calc R 1 1 . .
    C C10 0.1245(2) 0.49606(19) 0.78365(14) 0.0297(4) Uani d . 1 1 . .
    H H10A 0.1119 0.4160 0.7559 0.036 Uiso calc R 1 1 . .
    H H10B 0.0872 0.5061 0.8490 0.036 Uiso calc R 1 1 . .
    C C11 0.04926(18) 0.55885(17) 0.71777(13) 0.0240(4) Uani d . 1 1 . .
    H H11A 0.0524 0.6373 0.7496 0.029 Uiso calc R 1 1 . .
    H H11B -0.0458 0.5269 0.7087 0.029 Uiso calc R 1 1 . .
    C C12 0.10981(16) 0.55305(14) 0.61780(12) 0.0180(3) Uani d . 1 1 . .
    H H12A 0.1011 0.4753 0.5834 0.022 Uiso calc R 1 1 . .
    H H12B 0.0614 0.5968 0.5774 0.022 Uiso calc R 1 1 . .
    C C13 0.28519(16) 1.06479(13) 0.82796(11) 0.0153(3) Uani d . 1 1 . .
    H H13 0.1982 1.0910 0.8488 0.018 Uiso calc R 1 1 . .
    C C14 0.38706(19) 1.16572(14) 0.82771(13) 0.0219(3) Uani d . 1 1 . .
    H H14A 0.4745 1.1412 0.8086 0.026 Uiso calc R 1 1 . .
    H H14B 0.3997 1.2107 0.8942 0.026 Uiso calc R 1 1 . .
    C C15 0.3375(2) 1.23593(16) 0.75567(14) 0.0282(4) Uani d . 1 1 . .
    H H15A 0.2540 1.2654 0.7783 0.034 Uiso calc R 1 1 . .
    H H15B 0.4055 1.2996 0.7541 0.034 Uiso calc R 1 1 . .
    C C16 0.3108(2) 1.16857(17) 0.65307(14) 0.0289(4) Uani d . 1 1 . .
    H H16A 0.3962 1.1466 0.6271 0.035 Uiso calc R 1 1 . .
    H H16B 0.2727 1.2146 0.6095 0.035 Uiso calc R 1 1 . .
    C C17 0.2137(2) 1.06527(16) 0.65413(14) 0.0265(4) Uani d . 1 1 . .
    H H17A 0.2030 1.0201 0.5877 0.032 Uiso calc R 1 1 . .
    H H17B 0.1249 1.0876 0.6722 0.032 Uiso calc R 1 1 . .
    C C18 0.26265(17) 0.99487(14) 0.72644(12) 0.0189(3) Uani d . 1 1 . .
    H H18A 0.1952 0.9307 0.7277 0.023 Uiso calc R 1 1 . .
    H H18B 0.3473 0.9664 0.7053 0.023 Uiso calc R 1 1 . .
    C C19 0.25200(15) 0.89738(13) 0.91880(11) 0.0144(3) Uani d . 1 1 . .
    H H19 0.2483 0.8401 0.8582 0.017 Uiso calc R 1 1 . .
    C C20 0.10990(16) 0.92061(14) 0.94244(13) 0.0182(3) Uani d . 1 1 . .
    H H20A 0.0655 0.9447 0.8862 0.022 Uiso calc R 1 1 . .
    H H20B 0.1126 0.9811 0.9995 0.022 Uiso calc R 1 1 . .
    C C21 0.03013(18) 0.81608(15) 0.96495(13) 0.0223(3) Uani d . 1 1 . .
    H H21A -0.0620 0.8319 0.9804 0.027 Uiso calc R 1 1 . .
    H H21B 0.0240 0.7569 0.9066 0.027 Uiso calc R 1 1 . .
    C C22 0.09666(18) 0.77620(15) 1.05125(13) 0.0222(3) Uani d . 1 1 . .
    H H22A 0.0447 0.7076 1.0634 0.027 Uiso calc R 1 1 . .
    H H22B 0.0974 0.8332 1.1107 0.027 Uiso calc R 1 1 . .
    C C23 0.24032(18) 0.75376(14) 1.02973(13) 0.0217(3) Uani d . 1 1 . .
    H H23A 0.2385 0.6903 0.9753 0.026 Uiso calc R 1 1 . .
    H H23B 0.2842 0.7335 1.0881 0.026 Uiso calc R 1 1 . .
    C C24 0.32186(16) 0.85492(14) 1.00240(12) 0.0178(3) Uani d . 1 1 . .
    H H24A 0.3356 0.9147 1.0603 0.021 Uiso calc R 1 1 . .
    H H24B 0.4110 0.8350 0.9827 0.021 Uiso calc R 1 1 . .
    C C25 0.88918(16) 0.90695(14) 0.69607(12) 0.0190(3) Uani d . 1 1 . .
    C C26 0.75014(16) 0.88667(13) 0.64500(12) 0.0164(3) Uani d . 1 1 . .
    H H26A 0.7601 0.8859 0.5744 0.020 Uiso calc R 1 1 . .
    H H26B 0.7008 0.9502 0.6697 0.020 Uiso calc R 1 1 . .
    C C27 0.66314(15) 0.77906(13) 0.65679(11) 0.0130(3) Uani d . 1 1 . .
    C C28 0.70082(16) 0.67714(13) 0.58628(11) 0.0149(3) Uani d . 1 1 . .
    C C29 0.67698(16) 0.75552(13) 0.76197(11) 0.0149(3) Uani d . 1 1 . .
    H H29A 0.6271 0.6825 0.7641 0.018 Uiso calc R 1 1 . .
    H H29B 0.7726 0.7505 0.7783 0.018 Uiso calc R 1 1 . .
    C C30 0.62628(15) 0.84224(13) 0.84065(12) 0.0153(3) Uani d . 1 1 . .
    C C31 0.2132(3) 0.4472(2) 0.0602(2) 0.0539(7) Uani d . 1 1 A .
    H H31A 0.1819 0.3679 0.0455 0.081 Uiso calc R 1 1 . .
    H H31B 0.1890 0.4820 0.0047 0.081 Uiso calc R 1 1 . .
    H H31C 0.1712 0.4815 0.1184 0.081 Uiso calc R 1 1 . .
    C C32 0.3590(3) 0.4624(2) 0.0782(2) 0.0530(7) Uani d . 1 1 . .
    H H32A 0.3951 0.5274 0.0504 0.064 Uiso calc PR 0.766(5) 1 A 1
    H H32B 0.3792 0.4802 0.1497 0.064 Uiso calc PR 0.766(5) 1 A 1
    H H32C 0.3758 0.4291 0.1360 0.064 Uiso d PR 0.234(5) 1 . .
    H H32D 0.3944 0.4132 0.0246 0.064 Uiso d PR 0.234(5) 1 . .
    H H2C 0.344(2) 1.0483(18) 0.9596(16) 0.019(5) Uiso d . 1 1 . .
    H H1A 0.337(2) 0.5254(19) 0.5112(16) 0.023(5) Uiso d . 1 1 . .
    H H2D 0.419(2) 0.9799(19) 0.8832(16) 0.025(6) Uiso d . 1 1 . .
    H H1B 0.407(2) 0.6300(19) 0.5486(16) 0.024(5) Uiso d . 1 1 . .
    H H5 0.503(2) 0.835(2) 0.6806(19) 0.035(6) Uiso d . 1 1 . .
    H H2 0.919(3) 0.767(3) 0.636(2) 0.065(9) Uiso d . 1 1 . .
    O O8A 0.4261(3) 0.3748(2) 0.0413(2) 0.0558(8) Uani d P 0.766(5) 1 A 1
    O O8B 0.4416(8) 0.5459(7) 0.1016(6) 0.049(2) Uani d PD 0.234(5) 1 A 2
    H H8AA 0.383(4) 0.312(4) 0.052(3) 0.068(13) Uiso d P 0.766(5) 1 . .
    H H8BB 0.502(12) 0.568(13) 0.062(9) 0.082 Uiso d PD 0.234(5) 1 . .
loop_
    _atom_site_aniso_label
    _atom_site_aniso_U_11
    _atom_site_aniso_U_22
    _atom_site_aniso_U_33
    _atom_site_aniso_U_12
    _atom_site_aniso_U_13
    _atom_site_aniso_U_23
    O1 0.0248(6) 0.0215(6) 0.0289(7) -0.0006(5) -0.0063(5) -0.0028(5)
    O2 0.0155(6) 0.0259(7) 0.0420(8) 0.0025(5) -0.0027(5) -0.0095(6)
    O3 0.0170(6) 0.0287(7) 0.0384(8) 0.0066(5) 0.0003(5) -0.0154(6)
    O4 0.0185(6) 0.0143(5) 0.0208(6) 0.0015(4) 0.0002(4) -0.0041(4)
    O5 0.0212(6) 0.0278(7) 0.0190(6) 0.0126(5) 0.0017(5) -0.0014(5)
    O6 0.0260(6) 0.0249(6) 0.0139(5) 0.0063(5) 0.0013(5) -0.0001(5)
    O7 0.0118(5) 0.0188(6) 0.0191(6) 0.0052(4) -0.0030(4) -0.0027(5)
    N1 0.0129(6) 0.0136(6) 0.0140(6) 0.0023(5) 0.0007(5) 0.0003(5)
    N2 0.0138(6) 0.0144(6) 0.0125(6) 0.0030(5) 0.0006(5) 0.0013(5)
    C1 0.0171(7) 0.0152(7) 0.0141(7) 0.0033(6) -0.0010(6) 0.0024(6)
    C2 0.0274(9) 0.0209(8) 0.0168(8) 0.0079(7) 0.0054(6) 0.0050(6)
    C3 0.0408(11) 0.0239(9) 0.0162(8) 0.0078(8) 0.0019(7) 0.0067(7)
    C4 0.0412(11) 0.0228(9) 0.0249(9) 0.0084(8) -0.0038(8) 0.0083(7)
    C5 0.0334(10) 0.0212(9) 0.0275(9) 0.0119(7) -0.0066(8) 0.0027(7)
    C6 0.0249(8) 0.0181(8) 0.0179(8) 0.0088(6) -0.0015(6) 0.0005(6)
    C7 0.0164(7) 0.0168(7) 0.0113(7) 0.0030(6) 0.0010(5) -0.0001(5)
    C8 0.0186(8) 0.0236(8) 0.0155(7) 0.0046(6) -0.0007(6) 0.0031(6)
    C9 0.0292(9) 0.0364(10) 0.0149(8) 0.0076(8) -0.0005(7) 0.0061(7)
    C10 0.0288(10) 0.0413(11) 0.0226(9) 0.0061(8) 0.0093(7) 0.0128(8)
    C11 0.0205(8) 0.0318(10) 0.0206(8) 0.0056(7) 0.0066(6) 0.0043(7)
    C12 0.0149(7) 0.0213(8) 0.0172(7) 0.0024(6) 0.0011(6) 0.0012(6)
    C13 0.0159(7) 0.0174(7) 0.0137(7) 0.0046(6) 0.0003(5) 0.0042(6)
    C14 0.0280(9) 0.0168(8) 0.0201(8) -0.0012(6) -0.0030(7) 0.0042(6)
    C15 0.0375(11) 0.0205(9) 0.0269(9) -0.0007(7) -0.0027(8) 0.0085(7)
    C16 0.0349(10) 0.0301(10) 0.0234(9) -0.0007(8) -0.0019(7) 0.0134(8)
    C17 0.0305(10) 0.0287(10) 0.0203(8) -0.0006(7) -0.0073(7) 0.0085(7)
    C18 0.0214(8) 0.0192(8) 0.0154(7) 0.0000(6) -0.0035(6) 0.0030(6)
    C19 0.0157(7) 0.0135(7) 0.0135(7) 0.0012(5) 0.0011(5) 0.0008(5)
    C20 0.0147(7) 0.0187(8) 0.0219(8) 0.0030(6) 0.0006(6) 0.0048(6)
    C21 0.0195(8) 0.0216(8) 0.0246(9) -0.0016(6) 0.0022(6) 0.0030(7)
    C22 0.0268(9) 0.0202(8) 0.0194(8) -0.0009(7) 0.0055(7) 0.0043(6)
    C23 0.0299(9) 0.0182(8) 0.0186(8) 0.0051(7) 0.0030(7) 0.0063(6)
    C24 0.0179(8) 0.0190(8) 0.0177(7) 0.0042(6) 0.0008(6) 0.0056(6)
    C25 0.0165(7) 0.0193(8) 0.0203(8) -0.0006(6) 0.0006(6) 0.0027(6)
    C26 0.0164(7) 0.0151(7) 0.0174(7) 0.0019(6) -0.0011(6) 0.0024(6)
    C27 0.0119(7) 0.0136(7) 0.0126(7) 0.0031(5) -0.0010(5) -0.0013(5)
    C28 0.0176(7) 0.0149(7) 0.0120(7) 0.0048(6) -0.0001(5) 0.0002(5)
    C29 0.0171(7) 0.0132(7) 0.0141(7) 0.0035(5) 0.0005(5) 0.0004(5)
    C30 0.0131(7) 0.0153(7) 0.0161(7) 0.0002(5) 0.0025(5) -0.0008(6)
    C31 0.0615(17) 0.0422(14) 0.0572(16) -0.0106(12) -0.0016(13) 0.0174(12)
    C32 0.0617(17) 0.0301(12) 0.0684(18) -0.0043(11) -0.0048(14) 0.0201(12)
    O8A 0.0669(17) 0.0281(12) 0.0749(19) 0.0023(11) 0.0341(14) 0.0115(11)
    O8B 0.052(5) 0.048(5) 0.041(4) -0.006(4) -0.001(3) -0.001(3)
_geom_special_details
;
All e.s.d.'s (except the e.s.d. in the dihedral angle between two l.s. planes)
are estimated using the full covariance matrix. The cell e.s.d.'s are taken
into account individually in the estimation of e.s.d.'s in distances, angles
and torsion angles; correlations between e.s.d.'s in cell parameters are only
used when they are defined by crystal symmetry. An approximate (isotropic)
treatment of cell e.s.d.'s is used for estimating e.s.d.'s involving l.s.
planes.
;
loop_
    _geom_bond_atom_site_label_1
    _geom_bond_atom_site_label_2
    _geom_bond_site_symmetry_2
    _geom_bond_distance
    _geom_bond_publ_flag
    O1 C25 . 1.213(2) ?
    O2 C25 . 1.322(2) ?
    O2 H2 . 0.94(3) ?
    O3 C28 . 1.261(2) ?
    O4 C28 . 1.244(2) ?
    O5 C30 . 1.262(2) ?
    O6 C30 . 1.252(2) ?
    O7 C27 . 1.4273(18) ?
    O7 H5 . 0.86(3) ?
    N1 C7 . 1.502(2) ?
    N1 C1 . 1.502(2) ?
    N1 H1A . 0.93(2) ?
    N1 H1B . 0.87(2) ?
    N2 C19 . 1.510(2) ?
    N2 C13 . 1.512(2) ?
    N2 H2C . 0.90(2) ?
    N2 H2D . 0.93(2) ?
    C1 C6 . 1.526(2) ?
    C1 C2 . 1.527(2) ?
    C1 H1 . 1.0000 ?
    C2 C3 . 1.532(2) ?
    C2 H2A . 0.9900 ?
    C2 H2B . 0.9900 ?
    C3 C4 . 1.525(3) ?
    C3 H3A . 0.9900 ?
    C3 H3B . 0.9900 ?
    C4 C5 . 1.526(3) ?
    C4 H4A . 0.9900 ?
    C4 H4B . 0.9900 ?
    C5 C6 . 1.536(2) ?
    C5 H5A . 0.9900 ?
    C5 H5B . 0.9900 ?
    C6 H6A . 0.9900 ?
    C6 H6B . 0.9900 ?
    C7 C8 . 1.523(2) ?
    C7 C12 . 1.528(2) ?
    C7 H7 . 1.0000 ?
    C8 C9 . 1.526(2) ?
    C8 H8B . 0.9900 ?
    C8 H8C . 0.9900 ?
    C9 C10 . 1.528(3) ?
    C9 H9A . 0.9900 ?
    C9 H9B . 0.9900 ?
    C10 C11 . 1.524(3) ?
    C10 H10A . 0.9900 ?
    C10 H10B . 0.9900 ?
    C11 C12 . 1.532(2) ?
    C11 H11A . 0.9900 ?
    C11 H11B . 0.9900 ?
    C12 H12A . 0.9900 ?
    C12 H12B . 0.9900 ?
    C13 C18 . 1.520(2) ?
    C13 C14 . 1.528(2) ?
    C13 H13 . 1.0000 ?
    C14 C15 . 1.532(3) ?
    C14 H14A . 0.9900 ?
    C14 H14B . 0.9900 ?
    C15 C16 . 1.523(3) ?
    C15 H15A . 0.9900 ?
    C15 H15B . 0.9900 ?
    C16 C17 . 1.525(3) ?
    C16 H16A . 0.9900 ?
    C16 H16B . 0.9900 ?
    C17 C18 . 1.535(2) ?
    C17 H17A . 0.9900 ?
    C17 H17B . 0.9900 ?
    C18 H18A . 0.9900 ?
    C18 H18B . 0.9900 ?
    C19 C20 . 1.523(2) ?
    C19 C24 . 1.530(2) ?
    C19 H19 . 1.0000 ?
    C20 C21 . 1.531(2) ?
    C20 H20A . 0.9900 ?
    C20 H20B . 0.9900 ?
    C21 C22 . 1.529(3) ?
    C21 H21A . 0.9900 ?
    C21 H21B . 0.9900 ?
    C22 C23 . 1.530(3) ?
    C22 H22A . 0.9900 ?
    C22 H22B . 0.9900 ?
    C23 C24 . 1.531(2) ?
    C23 H23A . 0.9900 ?
    C23 H23B . 0.9900 ?
    C24 H24A . 0.9900 ?
    C24 H24B . 0.9900 ?
    C25 C26 . 1.521(2) ?
    C26 C27 . 1.547(2) ?
    C26 H26A . 0.9900 ?
    C26 H26B . 0.9900 ?
    C27 C29 . 1.543(2) ?
    C27 C28 . 1.547(2) ?
    C29 C30 . 1.536(2) ?
    C29 H29A . 0.9900 ?
    C29 H29B . 0.9900 ?
    C31 C32 . 1.465(4) ?
    C31 H31A . 0.9800 ?
    C31 H31B . 0.9800 ?
    C31 H31C . 0.9800 ?
    C32 O8B . 1.243(8) ?
    C32 O8A . 1.369(4) ?
    C32 H32A . 0.9900 ?
    C32 H32B . 0.9900 ?
    C32 H32C . 0.9794 ?
    C32 H32D . 0.9806 ?
    O8A H32D . 0.6660 ?
    O8A H8AA . 0.89(5) ?
    O8B H8BB . 0.89(2) ?
loop_
    _geom_angle_atom_site_label_1
    _geom_angle_atom_site_label_2
    _geom_angle_atom_site_label_3
    _geom_angle_site_symmetry_1
    _geom_angle_site_symmetry_3
    _geom_angle
    _geom_angle_publ_flag
    C25 O2 H2 . . 108.3(19) ?
    C27 O7 H5 . . 104.4(16) ?
    C7 N1 C1 . . 117.54(12) ?
    C7 N1 H1A . . 109.4(14) ?
    C1 N1 H1A . . 107.4(13) ?
    C7 N1 H1B . . 110.1(15) ?
    C1 N1 H1B . . 108.7(15) ?
    H1A N1 H1B . . 102.7(19) ?
    C19 N2 C13 . . 118.47(12) ?
    C19 N2 H2C . . 107.1(14) ?
    C13 N2 H2C . . 105.4(13) ?
    C19 N2 H2D . . 107.2(14) ?
    C13 N2 H2D . . 107.1(14) ?
    H2C N2 H2D . . 111.5(19) ?
    N1 C1 C6 . . 112.10(13) ?
    N1 C1 C2 . . 107.64(13) ?
    C6 C1 C2 . . 111.36(14) ?
    N1 C1 H1 . . 108.5 ?
    C6 C1 H1 . . 108.5 ?
    C2 C1 H1 . . 108.5 ?
    C1 C2 C3 . . 110.90(14) ?
    C1 C2 H2A . . 109.5 ?
    C3 C2 H2A . . 109.5 ?
    C1 C2 H2B . . 109.5 ?
    C3 C2 H2B . . 109.5 ?
    H2A C2 H2B . . 108.0 ?
    C4 C3 C2 . . 111.19(15) ?
    C4 C3 H3A . . 109.4 ?
    C2 C3 H3A . . 109.4 ?
    C4 C3 H3B . . 109.4 ?
    C2 C3 H3B . . 109.4 ?
    H3A C3 H3B . . 108.0 ?
    C3 C4 C5 . . 110.55(16) ?
    C3 C4 H4A . . 109.5 ?
    C5 C4 H4A . . 109.5 ?
    C3 C4 H4B . . 109.5 ?
    C5 C4 H4B . . 109.5 ?
    H4A C4 H4B . . 108.1 ?
    C4 C5 C6 . . 111.25(15) ?
    C4 C5 H5A . . 109.4 ?
    C6 C5 H5A . . 109.4 ?
    C4 C5 H5B . . 109.4 ?
    C6 C5 H5B . . 109.4 ?
    H5A C5 H5B . . 108.0 ?
    C1 C6 C5 . . 109.55(14) ?
    C1 C6 H6A . . 109.8 ?
    C5 C6 H6A . . 109.8 ?
    C1 C6 H6B . . 109.8 ?
    C5 C6 H6B . . 109.8 ?
    H6A C6 H6B . . 108.2 ?
    N1 C7 C8 . . 107.98(13) ?
    N1 C7 C12 . . 112.60(13) ?
    C8 C7 C12 . . 110.47(14) ?
    N1 C7 H7 . . 108.6 ?
    C8 C7 H7 . . 108.6 ?
    C12 C7 H7 . . 108.6 ?
    C7 C8 C9 . . 110.04(14) ?
    C7 C8 H8B . . 109.7 ?
    C9 C8 H8B . . 109.7 ?
    C7 C8 H8C . . 109.7 ?
    C9 C8 H8C . . 109.7 ?
    H8B C8 H8C . . 108.2 ?
    C8 C9 C10 . . 111.31(15) ?
    C8 C9 H9A . . 109.4 ?
    C10 C9 H9A . . 109.4 ?
    C8 C9 H9B . . 109.4 ?
    C10 C9 H9B . . 109.4 ?
    H9A C9 H9B . . 108.0 ?
    C11 C10 C9 . . 111.24(16) ?
    C11 C10 H10A . . 109.4 ?
    C9 C10 H10A . . 109.4 ?
    C11 C10 H10B . . 109.4 ?
    C9 C10 H10B . . 109.4 ?
    H10A C10 H10B . . 108.0 ?
    C10 C11 C12 . . 111.51(15) ?
    C10 C11 H11A . . 109.3 ?
    C12 C11 H11A . . 109.3 ?
    C10 C11 H11B . . 109.3 ?
    C12 C11 H11B . . 109.3 ?
    H11A C11 H11B . . 108.0 ?
    C7 C12 C11 . . 109.03(14) ?
    C7 C12 H12A . . 109.9 ?
    C11 C12 H12A . . 109.9 ?
    C7 C12 H12B . . 109.9 ?
    C11 C12 H12B . . 109.9 ?
    H12A C12 H12B . . 108.3 ?
    N2 C13 C18 . . 112.31(13) ?
    N2 C13 C14 . . 107.71(13) ?
    C18 C13 C14 . . 110.85(14) ?
    N2 C13 H13 . . 108.6 ?
    C18 C13 H13 . . 108.6 ?
    C14 C13 H13 . . 108.6 ?
    C13 C14 C15 . . 109.80(14) ?
    C13 C14 H14A . . 109.7 ?
    C15 C14 H14A . . 109.7 ?
    C13 C14 H14B . . 109.7 ?
    C15 C14 H14B . . 109.7 ?
    H14A C14 H14B . . 108.2 ?
    C16 C15 C14 . . 111.54(16) ?
    C16 C15 H15A . . 109.3 ?
    C14 C15 H15A . . 109.3 ?
    C16 C15 H15B . . 109.3 ?
    C14 C15 H15B . . 109.3 ?
    H15A C15 H15B . . 108.0 ?
    C15 C16 C17 . . 110.67(16) ?
    C15 C16 H16A . . 109.5 ?
    C17 C16 H16A . . 109.5 ?
    C15 C16 H16B . . 109.5 ?
    C17 C16 H16B . . 109.5 ?
    H16A C16 H16B . . 108.1 ?
    C16 C17 C18 . . 111.90(15) ?
    C16 C17 H17A . . 109.2 ?
    C18 C17 H17A . . 109.2 ?
    C16 C17 H17B . . 109.2 ?
    C18 C17 H17B . . 109.2 ?
    H17A C17 H17B . . 107.9 ?
    C13 C18 C17 . . 109.69(14) ?
    C13 C18 H18A . . 109.7 ?
    C17 C18 H18A . . 109.7 ?
    C13 C18 H18B . . 109.7 ?
    C17 C18 H18B . . 109.7 ?
    H18A C18 H18B . . 108.2 ?
    N2 C19 C20 . . 111.40(13) ?
    N2 C19 C24 . . 107.24(13) ?
    C20 C19 C24 . . 111.22(13) ?
    N2 C19 H19 . . 109.0 ?
    C20 C19 H19 . . 109.0 ?
    C24 C19 H19 . . 109.0 ?
    C19 C20 C21 . . 109.94(14) ?
    C19 C20 H20A . . 109.7 ?
    C21 C20 H20A . . 109.7 ?
    C19 C20 H20B . . 109.7 ?
    C21 C20 H20B . . 109.7 ?
    H20A C20 H20B . . 108.2 ?
    C22 C21 C20 . . 111.01(14) ?
    C22 C21 H21A . . 109.4 ?
    C20 C21 H21A . . 109.4 ?
    C22 C21 H21B . . 109.4 ?
    C20 C21 H21B . . 109.4 ?
    H21A C21 H21B . . 108.0 ?
    C21 C22 C23 . . 110.24(14) ?
    C21 C22 H22A . . 109.6 ?
    C23 C22 H22A . . 109.6 ?
    C21 C22 H22B . . 109.6 ?
    C23 C22 H22B . . 109.6 ?
    H22A C22 H22B . . 108.1 ?
    C22 C23 C24 . . 111.66(14) ?
    C22 C23 H23A . . 109.3 ?
    C24 C23 H23A . . 109.3 ?
    C22 C23 H23B . . 109.3 ?
    C24 C23 H23B . . 109.3 ?
    H23A C23 H23B . . 107.9 ?
    C19 C24 C23 . . 111.84(14) ?
    C19 C24 H24A . . 109.2 ?
    C23 C24 H24A . . 109.2 ?
    C19 C24 H24B . . 109.2 ?
    C23 C24 H24B . . 109.2 ?
    H24A C24 H24B . . 107.9 ?
    O1 C25 O2 . . 121.43(16) ?
    O1 C25 C26 . . 121.54(15) ?
    O2 C25 C26 . . 117.04(15) ?
    C25 C26 C27 . . 116.61(13) ?
    C25 C26 H26A . . 108.1 ?
    C27 C26 H26A . . 108.1 ?
    C25 C26 H26B . . 108.1 ?
    C27 C26 H26B . . 108.1 ?
    H26A C26 H26B . . 107.3 ?
    O7 C27 C29 . . 109.82(13) ?
    O7 C27 C28 . . 106.75(12) ?
    C29 C27 C28 . . 108.06(12) ?
    O7 C27 C26 . . 108.57(13) ?
    C29 C27 C26 . . 111.65(13) ?
    C28 C27 C26 . . 111.88(13) ?
    O4 C28 O3 . . 124.12(15) ?
    O4 C28 C27 . . 118.05(14) ?
    O3 C28 C27 . . 117.80(14) ?
    C30 C29 C27 . . 114.95(13) ?
    C30 C29 H29A . . 108.5 ?
    C27 C29 H29A . . 108.5 ?
    C30 C29 H29B . . 108.5 ?
    C27 C29 H29B . . 108.5 ?
    H29A C29 H29B . . 107.5 ?
    O6 C30 O5 . . 125.15(15) ?
    O6 C30 C29 . . 116.73(14) ?
    O5 C30 C29 . . 118.06(14) ?
    C32 C31 H31A . . 109.5 ?
    C32 C31 H31B . . 109.5 ?
    H31A C31 H31B . . 109.5 ?
    C32 C31 H31C . . 109.5 ?
    H31A C31 H31C . . 109.5 ?
    H31B C31 H31C . . 109.5 ?
    O8B C32 O8A . . 108.5(5) ?
    O8B C32 C31 . . 132.9(5) ?
    O8A C32 C31 . . 116.5(3) ?
    O8B C32 H32A . . 41.3 ?
    O8A C32 H32A . . 108.2 ?
    C31 C32 H32A . . 108.2 ?
    O8B C32 H32B . . 68.1 ?
    O8A C32 H32B . . 108.2 ?
    C31 C32 H32B . . 108.2 ?
    H32A C32 H32B . . 107.3 ?
    O8B C32 H32C . . 97.0 ?
    O8A C32 H32C . . 77.6 ?
    C31 C32 H32C . . 105.2 ?
    H32A C32 H32C . . 138.2 ?
    H32B C32 H32C . . 36.9 ?
    O8B C32 H32D . . 107.9 ?
    O8A C32 H32D . . 27.0 ?
    C31 C32 H32D . . 105.9 ?
    H32A C32 H32D . . 89.9 ?
    H32B C32 H32D . . 134.1 ?
    H32C C32 H32D . . 104.5 ?
    C32 O8A H32D . . 42.0 ?
    C32 O8A H8AA . . 110(3) ?
    H32D O8A H8AA . . 122.2 ?
    C32 O8B H8BB . . 123(10) ?
loop_
    _geom_torsion_atom_site_label_1
    _geom_torsion_atom_site_label_2
    _geom_torsion_atom_site_label_3
    _geom_torsion_atom_site_label_4
    _geom_torsion_site_symmetry_1
    _geom_torsion_site_symmetry_2
    _geom_torsion_site_symmetry_3
    _geom_torsion_site_symmetry_4
    _geom_torsion
    _geom_torsion_publ_flag
    C7 N1 C1 C6 . . . . 55.53(19) ?
    C7 N1 C1 C2 . . . . 178.33(13) ?
    N1 C1 C2 C3 . . . . -179.63(14) ?
    C6 C1 C2 C3 . . . . -56.38(19) ?
    C1 C2 C3 C4 . . . . 55.4(2) ?
    C2 C3 C4 C5 . . . . -55.8(2) ?
    C3 C4 C5 C6 . . . . 57.3(2) ?
    N1 C1 C6 C5 . . . . 177.73(15) ?
    C2 C1 C6 C5 . . . . 57.06(19) ?
    C4 C5 C6 C1 . . . . -57.6(2) ?
    C1 N1 C7 C8 . . . . 172.29(13) ?
    C1 N1 C7 C12 . . . . 50.06(18) ?
    N1 C7 C8 C9 . . . . 176.78(14) ?
    C12 C7 C8 C9 . . . . -59.69(18) ?
    C7 C8 C9 C10 . . . . 56.4(2) ?
    C8 C9 C10 C11 . . . . -54.1(2) ?
    C9 C10 C11 C12 . . . . 54.9(2) ?
    N1 C7 C12 C11 . . . . -179.41(14) ?
    C8 C7 C12 C11 . . . . 59.77(18) ?
    C10 C11 C12 C7 . . . . -57.4(2) ?
    C19 N2 C13 C18 . . . . -58.92(18) ?
    C19 N2 C13 C14 . . . . 178.74(13) ?
    N2 C13 C14 C15 . . . . -178.05(14) ?
    C18 C13 C14 C15 . . . . 58.71(19) ?
    C13 C14 C15 C16 . . . . -56.9(2) ?
    C14 C15 C16 C17 . . . . 55.0(2) ?
    C15 C16 C17 C18 . . . . -54.9(2) ?
    N2 C13 C18 C17 . . . . -178.87(14) ?
    C14 C13 C18 C17 . . . . -58.33(18) ?
    C16 C17 C18 C13 . . . . 56.5(2) ?
    C13 N2 C19 C20 . . . . -53.92(17) ?
    C13 N2 C19 C24 . . . . -175.83(13) ?
    N2 C19 C20 C21 . . . . -176.37(13) ?
    C24 C19 C20 C21 . . . . -56.79(18) ?
    C19 C20 C21 C22 . . . . 58.96(18) ?
    C20 C21 C22 C23 . . . . -57.82(19) ?
    C21 C22 C23 C24 . . . . 54.74(19) ?
    N2 C19 C24 C23 . . . . 176.47(13) ?
    C20 C19 C24 C23 . . . . 54.44(18) ?
    C22 C23 C24 C19 . . . . -53.39(19) ?
    O1 C25 C26 C27 . . . . -125.72(18) ?
    O2 C25 C26 C27 . . . . 54.4(2) ?
    C25 C26 C27 O7 . . . . 161.88(13) ?
    C25 C26 C27 C29 . . . . 40.67(19) ?
    C25 C26 C27 C28 . . . . -80.58(17) ?
    O7 C27 C28 O4 . . . . -19.87(19) ?
    C29 C27 C28 O4 . . . . 98.20(16) ?
    C26 C27 C28 O4 . . . . -138.50(15) ?
    O7 C27 C28 O3 . . . . 162.01(15) ?
    C29 C27 C28 O3 . . . . -79.92(18) ?
    C26 C27 C28 O3 . . . . 43.4(2) ?
    O7 C27 C29 C30 . . . . -56.54(17) ?
    C28 C27 C29 C30 . . . . -172.62(13) ?
    C26 C27 C29 C30 . . . . 63.94(17) ?
    C27 C29 C30 O6 . . . . -162.66(14) ?
    C27 C29 C30 O5 . . . . 20.0(2) ?
loop_
    _geom_hbond_atom_site_label_D
    _geom_hbond_atom_site_label_H
    _geom_hbond_atom_site_label_A
    _geom_hbond_site_symmetry_A
    _geom_hbond_distance_DH
    _geom_hbond_distance_HA
    _geom_hbond_distance_DA
    _geom_hbond_angle_DHA
    _geom_hbond_publ_flag
    N1 H1A O4 2_666 0.93(2) 1.84(2) 2.7651(19) 170(2) y
    N1 H1B O7 . 0.87(2) 2.31(2) 3.033(2) 140.8(19) y
    N1 H1B O4 . 0.87(2) 2.07(2) 2.8390(19) 146(2) y
    N2 H2C O6 2_677 0.90(2) 1.90(2) 2.794(2) 170.3(19) y
    N2 H2D O5 . 0.93(2) 1.86(2) 2.751(2) 160(2) y
    O2 H2 O3 . 0.94(3) 1.56(3) 2.499(2) 174(3) y
    O7 H5 O5 . 0.86(3) 1.92(3) 2.6678(19) 145(2) y
    C18 H18A O2 1_455 0.99 2.51 3.405(2) 150.1 y
    C20 H20A O1 1_455 0.99 2.47 3.457(2) 172.3 y
    C32 H32A O8A 2_665 0.99 2.56 3.458(4) 150.8 y
data_global
_journal_date_recd_electronic     2012-07-31
_journal_date_accepted     2012-08-13
_journal_name_full     'Acta Crystallographica, Section E'
_journal_year     2012
_journal_volume     68
_journal_issue      9
_journal_page_first     o2792
_journal_page_last     o2793
_journal_paper_category     QO
_journal_paper_doi     10.1107/S1600536812035684
_journal_coeditor_code     XU5604
_publ_contact_author_name     'Alireza Foroumadi'
_publ_contact_author_address
;
Drug Design & Development Research Center
Tehran University of Medical Sciences, Tehran, Iran
;
_publ_contact_author_email     'aforoumadi@yahoo.com'
_publ_contact_author_fax     '+9821-88820993'
_publ_contact_author_phone     '+9821-88848949'
_publ_section_title
;
Bis(dicyclohexylaminium) 2-carboxymethyl-2-hydroxysuccinate ethanol monosolvate
;
loop_
    _publ_author_name
    _publ_author_footnote
    _publ_author_address
    'Foroughian, Mahsa' ?
;
Faculty of Chemistry, Islamic Azad University, North Tehran Branch, Tehran, Iran
;
    'Notash, Behrouz' .
;
Department of Chemistry
Shahid Beheshti University
G. C.
Evin
Tehran 1983963113
Iran
;
    'Shafiee, Abbas' .
;
Drug Design & Development Research Center, Tehran
University of Medical Sciences, Tehran, Iran
;
    'Aghabozorg, Hossein' .
;
Faculty of Chemistry, Islamic Azad University, North Tehran Branch, Tehran, Iran
;
    'Foroumadi, Alireza' .
;
Drug Design & Development Research Center, Tehran
University of Medical Sciences, Tehran, Iran
Neuroscience Research Center, Kerman University of Medical Sciences, Kerman,
Iran
;
