# Supplementary material for: Bis(dicyclo­hexyl­aminium) 2-carb­oxy­methyl-2-hy­droxy­succinate ethanol monosolvate
Source: Acta Crystallogr Sect E Struct Rep Online. 2012 Aug 25;68(Pt 9):o2792–3. doi: 10.1107/S1600536812035684 (PMC3435822; doi:10.1107/S1600536812035684)
Supplement: Supplementary file 2 [file e-68-o2792-Isup2.hkl]

# 
# h,k,l, Fc-squared, Fo-squared, sigma(Fo-squared) and status flag 
# 
data_I
_shelx_title ' KHC191H in P-1' 
_shelx_refln_list_code          4 
_shelx_F_calc_maximum      130.80 
_exptl_crystal_F_000       660.00 
_reflns_d_resolution_high  0.7297 
 
loop_ 
 _symmetry_equiv_pos_as_xyz 
 'x, y, z' 
 '-x, -y, -z' 
 
_cell_length_a    10.0539 
_cell_length_b    12.3289 
_cell_length_c    13.9083 
_cell_angle_alpha  99.767 
_cell_angle_beta   92.167 
_cell_angle_gamma  95.983 
 
_shelx_F_squared_multiplier     1.000 
 
loop_ 
 _refln_index_h 
 _refln_index_k 
 _refln_index_l 
 _refln_F_squared_calc 
 _refln_F_squared_meas 
 _refln_F_squared_sigma 
 _refln_observed_status 
   2   0   0    17108.98    15408.58     49.62 o 
   3   0   0     8398.87     8219.50    410.41 o 
   4   0   0       52.31       34.82      9.55 o 
   5   0   0     1532.04     1700.95     13.71 o 
   6   0   0        7.57       10.94      8.63 o 
   7   0   0      199.13      189.53      6.78 o 
   8   0   0        6.09        5.39      6.01 o 
   9   0   0      228.87      200.00      6.78 o 
  10   0   0      180.16      149.16      8.78 o 
  11   0   0        1.52       -0.62      8.63 o 
  12   0   0       72.07       68.88      9.40 o 
  13   0   0       65.04       79.20      7.24 o 
 -13   1   0        2.27       11.86     10.17 o 
 -12   1   0       24.35       15.41      6.63 o 
 -11   1   0      255.03      252.39      7.24 o 
 -10   1   0       58.60       66.87      8.63 o 
  -9   1   0        9.63       14.79      8.47 o 
  -8   1   0       13.95       37.13      8.63 o 
  -7   1   0      362.63      365.49      9.40 o 
  -6   1   0        0.00        5.14      7.35 o 
  -5   1   0     1846.02     2049.18     43.84 o 
  -4   1   0       68.58       79.59      4.61 o 
  -3   1   0     2439.37     2377.92     41.04 o 
  -2   1   0     4961.96     5025.11     29.03 o 
  -1   1   0      247.36      265.33      8.80 o 
   1   1   0      109.52       71.03     12.02 o 
   2   1   0     6355.93     6578.24     22.55 o 
   3   1   0     2852.48     2631.08     84.44 o 
   4   1   0     1302.37     1416.70     45.53 o 
   5   1   0      107.53      149.93      6.93 o 
   6   1   0       84.22       87.37      8.78 o 
   7   1   0     1134.92     1109.11     11.25 o 
   8   1   0       22.38       30.97      8.63 o 
   9   1   0      117.39       84.90      6.32 o 
  10   1   0        3.12        3.39      6.16 o 
  11   1   0       62.94       79.05      8.94 o 
  12   1   0       33.30       49.15      9.55 o 
  13   1   0       21.93       27.43      7.09 o 
 -13   2   0      100.83       89.06      7.55 o 
 -12   2   0        0.07       11.86      6.78 o 
 -11   2   0        8.73       23.58      8.94 o 
 -10   2   0        6.45        4.47      8.78 o 
  -9   2   0      361.69      341.45      9.40 o 
  -8   2   0      164.23      170.19     10.08 o 
  -7   2   0      122.85      151.61      6.10 o 
  -6   2   0     1090.13     1267.27     31.28 o 
  -5   2   0       16.29       11.25      6.15 o 
  -4   2   0      255.74      281.14      6.67 o 
  -3   2   0      197.40      239.15      6.43 o 
  -2   2   0     1611.22     1611.31     17.48 o 
  -1   2   0     6259.65     6175.38    193.15 o 
   0   2   0       12.14       23.27     12.48 o 
   2   2   0     2522.89     2748.58     22.96 o 
   3   2   0       48.56       38.52     10.02 o 
   4   2   0     4367.02     4651.48     83.88 o 
   5   2   0      890.34      918.37     15.19 o 
   6   2   0      109.91      117.61      7.82 o 
   7   2   0       89.56       95.69      8.78 o 
   8   2   0      213.92      194.30      8.94 o 
   9   2   0      140.63      128.05      6.47 o 
  10   2   0        1.32       10.02      6.01 o 
  11   2   0       40.33       59.17      8.78 o 
  12   2   0       47.49       39.60      9.86 o 
  13   2   0       44.33       59.32      7.40 o 
 -13   3   0      107.24       94.15      7.55 o 
 -12   3   0       25.16       12.33      6.78 o 
 -11   3   0      351.74      306.48      9.86 o 
 -10   3   0        0.93       -5.55      6.16 o 
  -9   3   0      254.78      213.26      5.57 o 
  -8   3   0       27.16       19.20      7.01 o 
  -7   3   0      197.13      192.44      7.32 o 
  -6   3   0       34.94       30.75      6.25 o 
  -5   3   0      808.11      897.25      9.17 o 
  -4   3   0     1792.43     1952.35     45.71 o 
  -3   3   0      373.68      393.47      6.73 o 
  -2   3   0        2.13        2.00      5.71 o 
  -1   3   0        0.41        7.34      9.00 o 
   0   3   0     5224.77     5198.39     28.97 o 
   1   3   0       32.30       33.74     13.25 o 
   2   3   0     2364.13     2523.37     45.76 o 
   3   3   0      301.59      347.16      6.91 o 
   4   3   0     2677.65     2827.85     14.72 o 
   5   3   0      321.00      329.89     11.70 o 
   6   3   0      887.57      938.86     10.97 o 
   7   3   0      727.58      826.74     12.51 o 
   8   3   0      264.85      249.93      6.93 o 
   9   3   0       69.98       72.42      8.78 o 
  10   3   0       98.25       90.14      8.63 o 
  11   3   0        0.82       19.26      9.25 o 
  12   3   0       50.50       54.39      7.24 o 
  13   3   0       99.88      114.33     10.63 o 
 -13   4   0        6.56       -3.08      7.09 o 
 -12   4   0       53.20       70.57      7.09 o 
 -11   4   0       55.78       58.86      6.47 o 
 -10   4   0        0.09        8.00      8.06 o 
  -9   4   0        3.72        5.23      5.36 o 
  -8   4   0        5.08       11.57     10.17 o 
  -7   4   0      103.38      111.00      5.42 o 
  -6   4   0      115.75      113.44      5.22 o 
  -5   4   0      114.53      123.84      6.31 o 
  -4   4   0       34.51       54.65      6.81 o 
  -3   4   0      352.75      352.16      5.83 o 
  -2   4   0     1900.34     2200.15     26.54 o 
  -1   4   0     3205.23     3153.06     20.03 o 
   0   4   0      119.44      184.25      7.69 o 
   1   4   0       98.60       93.99     10.79 o 
   2   4   0     1971.85     2022.55     74.27 o 
   3   4   0      212.88      229.57      7.18 o 
   4   4   0       35.63       52.17      6.01 o 
   5   4   0     1100.94     1095.65     40.06 o 
   6   4   0      332.27      311.95     13.49 o 
   7   4   0      335.78      350.57      7.34 o 
   8   4   0      122.25      147.86     17.24 o 
   9   4   0      354.60      370.42      7.24 o 
  10   4   0        8.97       15.72      6.32 o 
  11   4   0        0.51       13.25      9.40 o 
  12   4   0        0.31       14.79     10.02 o 
 -13   5   0        0.00       20.19     10.32 o 
 -12   5   0      113.14      137.91     10.17 o 
 -11   5   0      173.93      165.72      5.92 o 
 -10   5   0       37.08       43.44      5.92 o 
  -9   5   0       40.72       49.68      5.37 o 
  -8   5   0      151.11      146.41     13.71 o 
  -7   5   0       75.05       85.92      6.57 o 
  -6   5   0        0.16       -3.00      6.05 o 
  -5   5   0        3.41       -1.22      6.15 o 
  -4   5   0        2.03        1.15      4.73 o 
  -3   5   0       89.75       95.46      6.59 o 
  -2   5   0       52.19       24.96      9.09 o 
  -1   5   0      327.16      319.11     10.79 o 
   0   5   0     2424.18     2697.16     16.15 o 
   1   5   0       11.14       -0.78      6.93 o 
   2   5   0      660.94      687.53     11.40 o 
   3   5   0     3529.30     3814.70     14.56 o 
   4   5   0       40.01       68.20      5.10 o 
   5   5   0      132.80      140.84      5.67 o 
   6   5   0      137.64      167.01      7.88 o 
   7   5   0      609.94      601.79     16.22 o 
   8   5   0       15.31       14.60      4.80 o 
   9   5   0       13.86       20.49      6.63 o 
  10   5   0       56.83       48.23      6.78 o 
  11   5   0        0.02       -3.54      6.78 o 
  12   5   0      102.46      108.48     10.32 o 
 -13   6   0       10.29        7.09     10.63 o 
 -12   6   0        9.21       12.22      7.22 o 
 -11   6   0      109.21       92.25      5.23 o 
 -10   6   0        8.10       20.87      7.50 o 
  -9   6   0      665.82      651.40     15.33 o 
  -8   6   0       41.98       43.99      6.21 o 
  -7   6   0      171.53      174.97     15.49 o 
  -6   6   0      252.67      232.62      5.81 o 
  -5   6   0       51.39       45.14      6.21 o 
  -4   6   0       39.14       35.80      6.84 o 
  -3   6   0     2189.43     2361.98     52.24 o 
  -2   6   0      363.76      318.96     10.17 o 
  -1   6   0        1.08       -2.77      6.32 o 
   0   6   0      473.69      378.43     10.32 o 
   1   6   0       62.91       44.74      7.09 o 
   2   6   0      495.52      566.42      8.63 o 
   3   6   0      153.39      160.93      6.59 o 
   4   6   0      189.46      210.74      6.53 o 
   5   6   0        5.56       11.10      4.30 o 
   6   6   0      687.06      627.24      7.87 o 
   7   6   0       52.96       53.70      5.24 o 
   8   6   0       75.83       78.63      5.93 o 
   9   6   0      112.81      104.69      5.60 o 
  10   6   0        5.45       10.48      6.32 o 
  11   6   0        2.74        0.46     10.02 o 
  12   6   0       18.01       39.75     10.63 o 
 -13   7   0        3.49       15.46      8.46 o 
 -12   7   0        2.79        9.05      6.64 o 
 -11   7   0       18.81       36.13      6.41 o 
 -10   7   0        5.73        5.05      5.24 o 
  -9   7   0       82.25       75.55      6.64 o 
  -8   7   0       85.43       91.86      6.37 o 
  -7   7   0        8.26       11.79      6.32 o 
  -6   7   0      266.60      242.05      7.08 o 
  -5   7   0       13.13        7.13      5.24 o 
  -4   7   0        3.61       20.75      5.35 o 
  -3   7   0      321.11      293.69      7.40 o 
  -2   7   0      104.52       91.53      8.94 o 
  -1   7   0       98.87       66.87      9.25 o 
   0   7   0      254.76      228.66      9.71 o 
   1   7   0       51.90       40.73      6.69 o 
   2   7   0       21.06       11.04      5.02 o 
   3   7   0     1716.87     1704.80     12.33 o 
   4   7   0      106.58      108.85      6.48 o 
   5   7   0       40.50       35.37      5.19 o 
   6   7   0      113.46      129.09      5.22 o 
   7   7   0       54.25       61.94      6.26 o 
   8   7   0       11.04       20.91      4.97 o 
   9   7   0       35.64       38.67      6.47 o 
  10   7   0        0.44        7.03      8.07 o 
  11   7   0       28.11       38.98     10.32 o 
 -12   8   0      390.56      414.08     13.50 o 
 -11   8   0       18.06       26.28      6.00 o 
 -10   8   0      145.75      151.09      6.97 o 
  -9   8   0      286.61      262.52      7.03 o 
  -8   8   0      191.72      193.43      7.78 o 
  -7   8   0     1234.43     1097.77      8.82 o 
  -6   8   0       62.55       58.60      5.32 o 
  -5   8   0        0.90        8.27      6.01 o 
  -4   8   0        9.88       19.72      8.47 o 
  -3   8   0      250.28      235.60      7.24 o 
  -2   8   0      117.13       80.90      8.94 o 
  -1   8   0      161.29      138.99      6.78 o 
   0   8   0        0.01       14.95      6.16 o 
   1   8   0      383.28      410.90     17.87 o 
   2   8   0       55.77       65.22      5.49 o 
   3   8   0        1.67       -9.09      9.09 o 
   4   8   0      298.14      293.56      9.25 o 
   5   8   0       34.67       25.16      4.46 o 
   6   8   0      411.88      395.25      6.80 o 
   7   8   0      102.52       89.95      7.18 o 
   8   8   0        1.25        3.60      5.09 o 
   9   8   0       51.52       69.49      6.28 o 
  10   8   0       60.85       79.56      7.12 o 
  11   8   0       25.24       26.19     10.63 o 
 -12   9   0      118.16      126.04     11.73 o 
 -11   9   0       12.28       10.20      6.21 o 
 -10   9   0      101.24      104.56      6.97 o 
  -9   9   0       33.30       46.34      7.86 o 
  -8   9   0       17.54       22.60      7.94 o 
  -7   9   0       68.97       93.04      6.63 o 
  -6   9   0        0.55       -6.32      8.47 o 
  -5   9   0      753.34      702.63     10.94 o 
  -4   9   0      412.69      428.20     10.17 o 
  -3   9   0      128.76      136.37      6.63 o 
  -2   9   0       47.31       68.26      6.47 o 
  -1   9   0       62.77       68.11      8.94 o 
   0   9   0      313.41      367.80      9.86 o 
   1   9   0       26.83       40.83      8.78 o 
   2   9   0      146.40      172.93     17.49 o 
   3   9   0      350.12      322.73      7.29 o 
   4   9   0       20.37        5.08      8.78 o 
   5   9   0       80.09       86.22      5.65 o 
   6   9   0      141.13      125.77      5.39 o 
   7   9   0       63.91       77.74      5.37 o 
   8   9   0       28.50       22.07      6.64 o 
   9   9   0       76.13       71.25      6.63 o 
  10   9   0       76.55       80.56      8.45 o 
 -11  10   0        8.31       14.82      6.08 o 
 -10  10   0       46.29       41.85      7.03 o 
  -9  10   0        7.42       -1.23      9.55 o 
  -8  10   0        0.87       10.17      9.25 o 
  -7  10   0      451.16      422.50     10.32 o 
  -6  10   0      278.94      262.72      6.93 o 
  -5  10   0      304.25      275.81      6.78 o 
  -4  10   0       78.84       71.50      8.78 o 
  -3  10   0      463.02      455.79      7.55 o 
  -2  10   0      215.69      226.35      9.40 o 
  -1  10   0        1.44       13.71      8.78 o 
   0  10   0       17.50        0.46      8.78 o 
   1  10   0        7.57       20.19      8.63 o 
   2  10   0       29.20       33.87      6.85 o 
   3  10   0       17.11       22.71      6.63 o 
   4  10   0       10.56       10.71      6.10 o 
   5  10   0        0.73        0.62      4.98 o 
   6  10   0       24.23       34.43      6.05 o 
   7  10   0        5.19        8.64      5.34 o 
   8  10   0       87.89       89.95      7.78 o 
   9  10   0       22.03       21.45      6.28 o 
  10  10   0        8.38       -1.99      7.21 o 
 -11  11   0       73.70       79.17      7.79 o 
 -10  11   0       77.73       68.11     10.32 o 
  -9  11   0       21.25       30.66      9.40 o 
  -8  11   0        6.30       -4.16      9.25 o 
  -7  11   0      102.75      100.77      9.40 o 
  -6  11   0      102.85      104.62      9.09 o 
  -5  11   0      278.45      277.05      9.55 o 
  -4  11   0      107.70       89.99      8.78 o 
  -3  11   0      165.73      200.62      8.63 o 
  -2  11   0      408.93      385.06      7.40 o 
  -1  11   0       18.04       22.19      6.01 o 
   0  11   0      212.01      215.10      8.94 o 
   1  11   0      452.14      451.63      9.71 o 
   2  11   0        3.17       -8.63      8.63 o 
   3  11   0      189.43      188.14      7.33 o 
   4  11   0      110.29      115.23      9.23 o 
   5  11   0       33.53       32.98      6.37 o 
   6  11   0       34.99       33.15      4.75 o 
   7  11   0       63.78       64.11      6.06 o 
   8  11   0      104.48      107.41      6.19 o 
   9  11   0       13.53       27.07      6.22 o 
 -10  12   0       34.57       45.45      6.40 o 
  -9  12   0        1.82       14.95     10.02 o 
  -8  12   0      135.41      124.19     10.02 o 
  -7  12   0        0.02       -1.39      9.25 o 
  -6  12   0       19.00       30.82      8.94 o 
  -5  12   0       16.01       37.29      8.94 o 
  -4  12   0       30.50       46.53      8.94 o 
  -3  12   0       47.12       38.83      6.32 o 
  -2  12   0        0.27        9.71      8.63 o 
  -1  12   0        0.74        3.24      8.63 o 
   0  12   0      419.20      391.53      7.24 o 
   1  12   0      244.55      232.98      6.78 o 
   2  12   0      287.88      255.01      9.55 o 
   3  12   0       91.45      100.62      9.09 o 
   4  12   0        7.37        3.70      8.50 o 
   5  12   0       78.52       65.25      4.86 o 
   6  12   0       70.43       69.60      6.55 o 
   7  12   0        0.43        1.70      5.18 o 
   8  12   0       24.01       28.68      6.31 o 
  -9  13   0       15.54       33.90     10.63 o 
  -8  13   0       10.82       20.03      7.40 o 
  -7  13   0       17.62       14.79      7.09 o 
  -6  13   0       19.82       14.79      6.93 o 
  -5  13   0      341.12      351.93      7.70 o 
  -4  13   0       40.93       39.45      6.63 o 
  -3  13   0     1442.36     1379.38     11.86 o 
  -2  13   0       29.86       20.65      6.32 o 
  -1  13   0       82.14      122.19      9.09 o 
   0  13   0      840.72      767.04      8.63 o 
   1  13   0      179.53      174.43      7.24 o 
   2  13   0       57.48       47.00      9.40 o 
   3  13   0        0.28        7.60     10.48 o 
   4  13   0      464.87      455.53     10.48 o 
   5  13   0        0.55        3.04      5.75 o 
   6  13   0        2.05        6.23      5.16 o 
   7  13   0       70.19       63.65      7.73 o 
  -8  14   0        3.40       -8.94     10.32 o 
  -7  14   0        0.11       23.73     10.32 o 
  -6  14   0       30.39        0.92     10.02 o 
  -5  14   0      238.74      248.85      7.55 o 
  -4  14   0        5.40       24.81      9.25 o 
  -3  14   0        4.63       -6.47      6.47 o 
  -2  14   0       44.60       49.31      6.63 o 
  -1  14   0       49.18       54.85      6.78 o 
   0  14   0       70.74       77.81      6.93 o 
   1  14   0       13.02       24.65      6.63 o 
   2  14   0      373.64      364.29      7.46 o 
   3  14   0      130.02      140.87     11.71 o 
   4  14   0       84.41       96.79      6.01 o 
   5  14   0        0.08        2.18      5.93 o 
   6  14   0       12.44        3.29      6.38 o 
  -7  15   0       47.16       25.73      7.55 o 
  -6  15   0       27.25        8.63     10.32 o 
  -5  15   0        6.25        3.54      9.86 o 
  -4  15   0        0.00        3.70      6.93 o 
  -3  15   0       23.36       53.62      9.86 o 
  -2  15   0        3.04       19.57      9.86 o 
  -1  15   0       13.90       17.87      7.09 o 
   0  15   0        0.14       -3.39      7.09 o 
   1  15   0        0.61       -4.90      4.90 o 
   2  15   0      110.19       99.52      8.78 o 
   3  15   0       25.38       16.15     18.18 o 
   4  15   0       25.47       26.73      6.19 o 
  -5  16   0       29.17       42.99      7.55 o 
  -4  16   0        0.12        7.86     10.32 o 
  -3  16   0        8.88       11.71     10.63 o 
  -2  16   0        3.27       -8.47     10.48 o 
  -1  16   0       53.31       46.69      7.24 o 
   0  16   0        0.11       11.39     21.65 o 
   1  16   0       67.00       63.62      9.25 o 
   2  16   0       18.16       26.47      6.32 o 
  -2 -16   1       24.85       25.73     14.10 o 
  -1 -16   1        0.14        7.55      7.24 o 
   0 -16   1       78.21       85.67     10.48 o 
   1 -16   1       43.69       51.62      7.40 o 
   2 -16   1       22.85       55.16     10.48 o 
   3 -16   1       59.89       48.07      7.24 o 
   4 -16   1        0.97        5.08     10.63 o 
   5 -16   1        3.80       -2.93      7.55 o 
  -4 -15   1       42.00       54.31      6.47 o 
  -3 -15   1      139.80      154.71      7.52 o 
  -2 -15   1      123.51      110.02     10.17 o 
  -1 -15   1       57.08       49.15      7.24 o 
   0 -15   1       21.63       10.63      6.93 o 
   1 -15   1       81.10       93.99      6.93 o 
   2 -15   1       95.23      125.89      9.71 o 
   3 -15   1      110.82      124.50      9.86 o 
   4 -15   1       27.10       20.65      6.78 o 
   5 -15   1        2.55       14.33     10.17 o 
   6 -15   1       28.48       39.45     10.17 o 
   7 -15   1       11.20       11.56      7.70 o 
  -6 -14   1       15.02       30.43      9.50 o 
  -5 -14   1       98.98       97.22      6.44 o 
  -4 -14   1        8.67       25.88      7.03 o 
  -3 -14   1       12.05        8.17      6.78 o 
  -2 -14   1        2.24       23.58      6.78 o 
  -1 -14   1        0.41        7.24      9.09 o 
   0 -14   1      238.08      242.69      9.55 o 
   1 -14   1      113.40      110.48      9.40 o 
   2 -14   1        0.34        9.86      8.94 o 
   3 -14   1        8.23       14.02      9.25 o 
   4 -14   1      353.04      342.22     10.02 o 
   5 -14   1       19.65       16.33      9.40 o 
   6 -14   1       17.69       26.66      9.71 o 
   7 -14   1       29.96       34.82      7.24 o 
   8 -14   1        2.63        9.40      7.40 o 
  -7 -13   1       17.70       11.98      5.36 o 
  -6 -13   1        9.10        8.87      6.70 o 
  -5 -13   1       15.28       38.10     11.85 o 
  -4 -13   1        0.76        5.08      5.01 o 
  -3 -13   1      184.45      187.83      9.55 o 
  -2 -13   1       11.95       23.27      9.55 o 
  -1 -13   1        3.11        9.55      6.32 o 
   0 -13   1      532.18      512.34     10.32 o 
   1 -13   1        0.57       10.48      6.16 o 
   2 -13   1      298.62      282.59      7.09 o 
   3 -13   1       13.02       12.64      6.47 o 
   4 -13   1        7.21       16.49      9.25 o 
   5 -13   1       93.84       77.04      9.25 o 
   6 -13   1       19.83       37.44      9.40 o 
   7 -13   1       56.14       50.69      9.86 o 
   8 -13   1       64.54       73.34     10.32 o 
   9 -13   1       41.34       51.46     10.48 o 
  -8 -12   1       96.48      119.88      7.48 o 
  -7 -12   1        8.76        4.21      5.78 o 
  -6 -12   1       20.05       38.10      7.45 o 
  -5 -12   1        1.26        5.99      5.43 o 
  -4 -12   1       86.64      103.29      7.29 o 
  -3 -12   1        6.73       25.32      6.96 o 
  -2 -12   1      119.58      106.32      9.25 o 
  -1 -12   1        3.90       18.95      8.78 o 
   0 -12   1      125.40      104.47      8.63 o 
   1 -12   1      127.11      150.85      8.94 o 
   2 -12   1       10.07       -6.78      8.63 o 
   3 -12   1        1.06       -6.01      6.01 o 
   4 -12   1       32.34       40.22      9.09 o 
   5 -12   1      170.54      154.55      9.40 o 
   6 -12   1      210.77      201.24      7.24 o 
   7 -12   1       96.32      102.31      7.09 o 
   8 -12   1       15.59       16.95      9.25 o 
   9 -12   1       36.29       55.93     10.17 o 
  10 -12   1       48.73       64.72     10.63 o 
  -9 -11   1       55.53       64.22      9.54 o 
  -8 -11   1        3.22       14.17      8.25 o 
  -7 -11   1       99.77      101.87      5.72 o 
  -6 -11   1        4.93        8.94      5.40 o 
  -5 -11   1       69.04      100.30      4.85 o 
  -4 -11   1       21.46       23.39      6.37 o 
  -3 -11   1      220.30      186.93     12.87 o 
  -2 -11   1       54.92       45.45      6.89 o 
  -1 -11   1      417.67      367.96      9.71 o 
   0 -11   1      569.66      558.25      7.86 o 
   1 -11   1      304.52      322.50      9.40 o 
   2 -11   1       99.90      109.09      9.09 o 
   3 -11   1       53.11       59.94      8.63 o 
   4 -11   1      322.34      316.03      9.71 o 
   5 -11   1       41.19       49.77      6.32 o 
   6 -11   1      102.97      106.94      8.94 o 
   7 -11   1       54.96       33.59      6.63 o 
   8 -11   1       22.86       30.97      9.25 o 
   9 -11   1       71.04       69.80      7.09 o 
  10 -11   1        4.13       11.09     10.32 o 
  11 -11   1        0.00        3.85     10.63 o 
 -10 -10   1      121.45      137.98     10.33 o 
  -9 -10   1       30.34       36.89      6.22 o 
  -8 -10   1       31.18       48.01     14.87 o 
  -7 -10   1       13.68       16.71      6.26 o 
  -6 -10   1      160.98      160.42      5.08 o 
  -5 -10   1        1.19        8.09      6.21 o 
  -4 -10   1       23.92       19.11      8.94 o 
  -3 -10   1        1.43        3.42      5.94 o 
  -2 -10   1       36.13       17.01      6.92 o 
  -1 -10   1      490.83      480.89     13.56 o 
   0 -10   1       46.70       44.22      8.94 o 
   1 -10   1        5.22        2.93      6.47 o 
   2 -10   1        0.04        5.70      8.63 o 
   3 -10   1      433.82      445.46      7.70 o 
   4 -10   1       99.48       99.69      6.32 o 
   5 -10   1       41.67       13.87      9.25 o 
   6 -10   1       67.95       76.58      8.78 o 
   7 -10   1       82.85       83.51      9.09 o 
   8 -10   1        0.23       12.33      9.25 o 
   9 -10   1       21.77       14.64      6.78 o 
  10 -10   1      129.96      138.37     10.17 o 
  11 -10   1       10.00        2.16     10.48 o 
 -10  -9   1        4.12       12.40      7.37 o 
  -9  -9   1      175.55      177.31      6.85 o 
  -8  -9   1       35.55       42.29      7.86 o 
  -7  -9   1        0.69       12.55      5.25 o 
  -6  -9   1      256.15      224.81      5.67 o 
  -5  -9   1       57.47       64.08      7.70 o 
  -4  -9   1       26.33       30.79      6.32 o 
  -3  -9   1        2.74        8.01      9.09 o 
  -2  -9   1       63.18       53.35      6.99 o 
  -1  -9   1       37.15       37.82      5.54 o 
   0  -9   1        7.73       -4.93      8.94 o 
   1  -9   1       55.27       56.40      6.47 o 
   2  -9   1      462.69      485.22      9.86 o 
   3  -9   1      600.16      619.73     10.48 o 
   4  -9   1       38.38       53.62      9.40 o 
   5  -9   1        0.70       10.02      9.09 o 
   6  -9   1      196.23      163.18      6.78 o 
   7  -9   1       14.57       32.05      8.94 o 
   8  -9   1        3.11       -2.31      8.94 o 
   9  -9   1       22.80       31.95      6.54 o 
  10  -9   1       70.83       70.96      9.01 o 
  11  -9   1        0.00       -2.34     12.02 o 
  12  -9   1      186.94      192.32      6.72 o 
 -11  -8   1        2.88        8.47     10.63 o 
 -10  -8   1        3.37        7.71      7.39 o 
  -9  -8   1       89.50       92.94      5.95 o 
  -8  -8   1       15.62       24.04      4.68 o 
  -7  -8   1        2.52       -4.80      6.32 o 
  -6  -8   1      247.76      227.31      7.98 o 
  -5  -8   1       44.55       54.47      6.26 o 
  -4  -8   1        0.08        0.46      6.32 o 
  -3  -8   1      155.59      171.65      9.55 o 
  -2  -8   1       23.78       27.58      6.26 o 
  -1  -8   1        0.31        8.89      5.39 o 
   0  -8   1       15.07       12.98      7.21 o 
   1  -8   1      356.44      400.16      7.55 o 
   2  -8   1       11.09       -1.08      8.63 o 
   3  -8   1       31.53        8.94      6.32 o 
   4  -8   1        0.26       10.02      8.47 o 
   5  -8   1       66.42       59.94      6.63 o 
   6  -8   1       85.43       62.71      9.09 o 
   7  -8   1       25.39       26.10      6.86 o 
   8  -8   1       45.88       47.63     10.32 o 
   9  -8   1       22.05       20.32      6.48 o 
  10  -8   1       46.74       58.24      6.75 o 
  11  -8   1       21.70       29.07      7.03 o 
  12  -8   1      108.92      117.04      7.21 o 
 -11  -7   1       10.49       14.02      7.09 o 
 -10  -7   1       11.18       -9.40      9.40 o 
  -9  -7   1      121.04      117.16      6.74 o 
  -8  -7   1        7.52        6.54      4.88 o 
  -7  -7   1        1.47        0.17      6.46 o 
  -6  -7   1      651.81      634.71     30.51 o 
  -5  -7   1      187.70      169.89      5.70 o 
  -4  -7   1        6.87        9.34      6.78 o 
  -3  -7   1      209.32      227.10      6.75 o 
  -2  -7   1      149.50      169.65      9.25 o 
  -1  -7   1      314.64      317.46      6.13 o 
   0  -7   1      254.11      240.37      9.55 o 
   1  -7   1      222.41      201.09      8.55 o 
   2  -7   1      607.13      651.23      9.17 o 
   3  -7   1      480.40      499.85      7.78 o 
   4  -7   1       67.67       55.64      5.07 o 
   5  -7   1       12.05       15.96      6.21 o 
   6  -7   1      780.66      736.06     24.42 o 
   7  -7   1     1677.56     1676.72      8.66 o 
   8  -7   1      261.60      273.64      9.25 o 
   9  -7   1      172.76      165.82      8.47 o 
  10  -7   1      168.34      148.44     13.41 o 
  11  -7   1      126.01      136.89      5.93 o 
  12  -7   1       31.19       28.29      5.65 o 
  13  -7   1       57.85       69.87      8.53 o 
 -12  -6   1       14.37       24.19      7.24 o 
 -11  -6   1        0.61        7.09      9.55 o 
 -10  -6   1       37.05       46.84      6.78 o 
  -9  -6   1       13.16       16.25      7.06 o 
  -8  -6   1       14.99        9.67      5.80 o 
  -7  -6   1        4.21       13.91      6.49 o 
  -6  -6   1     1135.75     1109.00      8.97 o 
  -5  -6   1       19.91       35.13      6.26 o 
  -4  -6   1       70.95       75.05      5.18 o 
  -3  -6   1     1601.02     1684.73     10.40 o 
  -2  -6   1     2451.17     2527.32     15.72 o 
  -1  -6   1      444.73      539.92     10.94 o 
   0  -6   1      269.92      356.55      7.86 o 
   1  -6   1      566.61      515.57     10.79 o 
   2  -6   1      105.83      125.10     11.17 o 
   3  -6   1        8.84        9.51      5.99 o 
   4  -6   1     1049.46     1096.53     10.00 o 
   5  -6   1       37.13       24.27      4.28 o 
   6  -6   1      126.13      125.49      6.53 o 
   7  -6   1      402.27      370.98      6.51 o 
   8  -6   1        4.61        8.86      6.15 o 
   9  -6   1       47.65       51.50      5.30 o 
  10  -6   1      164.77      166.66     11.86 o 
  11  -6   1      638.45      639.23     12.29 o 
  12  -6   1        2.91        1.42      5.73 o 
  13  -6   1       78.07      109.09     10.48 o 
 -12  -5   1        0.84       14.02      7.09 o 
 -11  -5   1       27.22       41.60      9.71 o 
 -10  -5   1        2.38       11.56      6.16 o 
  -9  -5   1      104.30      113.56      8.78 o 
  -8  -5   1      370.35      396.64     12.86 o 
  -7  -5   1      128.27      128.22      6.17 o 
  -6  -5   1       26.28       33.80      5.24 o 
  -5  -5   1       55.11       95.73      6.49 o 
  -4  -5   1      190.13      209.33      6.68 o 
  -3  -5   1      948.15     1031.16     19.95 o 
  -2  -5   1      342.90      365.31      7.46 o 
  -1  -5   1       24.26       35.90      6.78 o 
   0  -5   1       92.83       78.40      5.23 o 
   1  -5   1      229.14      208.81      9.59 o 
   2  -5   1       21.90       26.14      4.57 o 
   3  -5   1      250.91      244.55      4.64 o 
   4  -5   1      219.19      259.46      4.77 o 
   5  -5   1      170.68      146.02      4.73 o 
   6  -5   1        8.23       11.27      5.04 o 
   7  -5   1       81.24       81.96     10.71 o 
   8  -5   1        2.10       11.63      8.71 o 
   9  -5   1        0.69       12.57      6.09 o 
  10  -5   1       42.83       49.33      6.99 o 
  11  -5   1        8.93       13.44      6.46 o 
  12  -5   1       13.16       22.03      6.93 o 
  13  -5   1       37.90       60.09     10.63 o 
 -12  -4   1        1.08       19.88      6.93 o 
 -11  -4   1        0.43       -3.24      9.40 o 
 -10  -4   1        1.14        5.86      6.16 o 
  -9  -4   1      259.57      258.09      8.94 o 
  -8  -4   1       13.88       10.48      8.47 o 
  -7  -4   1        0.76        5.78      5.20 o 
  -6  -4   1        1.80       -4.04      4.59 o 
  -5  -4   1       47.71       45.34      4.85 o 
  -4  -4   1      432.36      463.87      7.43 o 
  -3  -4   1      904.62      973.09     18.95 o 
  -2  -4   1      101.82      151.77     10.32 o 
  -1  -4   1      849.47      832.33     30.05 o 
   0  -4   1        2.10       16.44      6.46 o 
   1  -4   1      138.04      131.30      6.88 o 
   2  -4   1     3503.51     3233.63    113.78 o 
   3  -4   1        7.88       13.83      4.15 o 
   4  -4   1      523.86      533.27     11.63 o 
   5  -4   1      311.41      359.60      4.71 o 
   6  -4   1      500.89      491.43      6.06 o 
   7  -4   1      133.33      150.33      6.86 o 
   8  -4   1      174.15      185.79      7.94 o 
   9  -4   1      148.28      142.41      7.07 o 
  10  -4   1       31.63       20.09      9.71 o 
  11  -4   1       82.47       87.98      6.93 o 
  12  -4   1      316.79      300.93     10.32 o 
  13  -4   1        5.88       10.79      7.24 o 
 -13  -3   1       88.44       70.11      7.86 o 
 -12  -3   1       19.95       17.41      9.86 o 
 -11  -3   1       27.77       42.22      6.16 o 
 -10  -3   1      108.33       88.91      8.94 o 
  -9  -3   1       99.42      104.47      8.47 o 
  -8  -3   1      353.07      318.96      7.09 o 
  -7  -3   1      227.28      236.52      6.93 o 
  -6  -3   1      619.41      650.69     12.49 o 
  -5  -3   1      629.72      631.52     11.49 o 
  -4  -3   1       43.00       41.55      5.44 o 
  -3  -3   1      112.88      111.01      5.84 o 
  -2  -3   1     2163.18     2174.46     20.19 o 
  -1  -3   1       32.73       51.47      7.86 o 
   0  -3   1      187.44      204.30     13.56 o 
   1  -3   1      972.55      866.01     73.65 o 
   2  -3   1        8.98       13.00      5.22 o 
   3  -3   1      576.99      669.67      7.57 o 
   4  -3   1       67.27       88.45      3.85 o 
   5  -3   1       10.68       -4.12      5.42 o 
   6  -3   1      662.48      660.27     13.33 o 
   7  -3   1      844.32      785.70      8.40 o 
   8  -3   1       23.77       35.80      9.25 o 
   9  -3   1      568.68      523.43      8.28 o 
  10  -3   1       61.10       60.71      6.32 o 
  11  -3   1        8.13       23.88      8.94 o 
  12  -3   1       63.33       57.63      6.78 o 
  13  -3   1        2.26       18.64      7.24 o 
 -13  -2   1        3.17        7.40     10.48 o 
 -12  -2   1        0.09        0.46      6.78 o 
 -11  -2   1        0.88       12.94      8.94 o 
 -10  -2   1        1.25       -5.86      5.86 o 
  -9  -2   1       66.44       45.76      8.47 o 
  -8  -2   1       68.17       49.46      8.47 o 
  -7  -2   1      165.54      158.55      8.94 o 
  -6  -2   1      374.32      354.71      9.40 o 
  -5  -2   1      212.31      241.31      8.03 o 
  -4  -2   1      211.10      232.91      6.16 o 
  -3  -2   1        2.61        2.71      5.69 o 
  -2  -2   1      596.50      641.93     12.09 o 
  -1  -2   1     4464.96     4716.75     60.09 o 
   0  -2   1     1254.24     1231.22     19.65 o 
   1  -2   1      141.18      163.70      7.26 o 
   2  -2   1        0.22        6.53      5.27 o 
   3  -2   1     1334.72     1263.92     52.85 o 
   4  -2   1      111.76      116.55      5.08 o 
   5  -2   1     1158.10     1241.14     39.01 o 
   6  -2   1       98.07      117.89      3.87 o 
   7  -2   1      130.27      140.73      7.18 o 
   8  -2   1      207.30      184.97      5.93 o 
   9  -2   1       95.09       92.91      6.63 o 
  10  -2   1      610.19      562.57      9.71 o 
  11  -2   1      136.74      121.27      9.55 o 
  12  -2   1        2.08       12.17      6.63 o 
  13  -2   1       32.39       36.06      7.09 o 
 -13  -1   1       10.27        1.39     10.32 o 
 -12  -1   1       15.85       27.89      6.47 o 
 -11  -1   1       34.55       38.21      8.78 o 
 -10  -1   1        6.79       14.64      6.01 o 
  -9  -1   1      179.88      151.00      8.47 o 
  -8  -1   1       23.22       51.31      8.63 o 
  -7  -1   1        0.80        8.63      8.32 o 
  -6  -1   1        0.47       10.94      8.47 o 
  -5  -1   1       14.76        6.78      6.16 o 
  -4  -1   1      438.50      435.75      8.78 o 
  -1  -1   1       43.62       42.86      9.04 o 
   1  -1   1       88.96      129.65      5.74 o 
   2  -1   1     1966.96     1791.00     57.76 o 
   3  -1   1       13.61       41.87      5.22 o 
   4  -1   1     2732.77     2760.37     31.03 o 
   5  -1   1     3051.67     3175.39     22.04 o 
   6  -1   1     1009.55     1049.92     15.42 o 
   7  -1   1      132.57      151.00      7.79 o 
   8  -1   1        2.79       24.65      8.63 o 
   9  -1   1       15.79       36.36      8.32 o 
  10  -1   1       87.02       57.78      6.16 o 
  11  -1   1       85.60       85.52      9.71 o 
  12  -1   1       24.77        3.85      9.40 o 
  13  -1   1      162.44      158.86     10.63 o 
 -13   0   1        2.46       -4.47      7.40 o 
 -12   0   1       23.13       33.28      9.40 o 
 -11   0   1        0.33        9.71      8.78 o 
 -10   0   1       58.14       51.62      6.16 o 
  -9   0   1      268.01      249.62      9.09 o 
  -8   0   1      109.62       96.77      6.47 o 
  -7   0   1      188.79      182.75      6.63 o 
  -6   0   1        7.97       12.64      6.16 o 
  -5   0   1       44.36       47.15      8.94 o 
  -4   0   1     1181.02     1204.03     13.41 o 
  -3   0   1     3145.67     3385.88     21.57 o 
  -2   0   1     1031.39      973.89     22.39 o 
  -1   0   1        5.10        4.90      8.77 o 
   1   0   1      147.42      137.54      7.75 o 
   2   0   1     1912.55     1848.18     17.71 o 
   3   0   1      142.11      120.46      5.42 o 
   4   0   1        6.95        6.18      4.48 o 
   5   0   1       72.05       87.98      4.57 o 
   6   0   1      215.56      214.29      5.58 o 
   7   0   1      467.94      456.09      9.71 o 
   8   0   1      124.11      124.35      6.47 o 
   9   0   1       70.97       82.13      8.63 o 
  10   0   1       38.88       36.06      8.78 o 
  11   0   1        4.80       10.48      6.16 o 
  12   0   1        1.80       13.87      6.63 o 
  13   0   1       36.44       45.30      7.40 o 
 -13   1   1       35.43       41.91     10.02 o 
 -12   1   1       53.39       78.89      9.55 o 
 -11   1   1      118.28      132.36      9.09 o 
 -10   1   1       49.96       75.96      8.47 o 
  -9   1   1       54.47       56.55      5.86 o 
  -8   1   1       91.02      123.42      8.78 o 
  -7   1   1        0.15        6.93      6.16 o 
  -6   1   1      106.66       96.30      6.32 o 
  -5   1   1      293.52      316.10      7.65 o 
  -4   1   1      390.81      418.68     11.74 o 
  -3   1   1     5959.55     5890.71    150.31 o 
  -2   1   1     1204.90     1261.35     22.96 o 
  -1   1   1       94.15       79.82     12.48 o 
   0   1   1      551.65      600.78     10.51 o 
   1   1   1      351.76      390.46      7.26 o 
   2   1   1     3161.12     2989.31    115.34 o 
   3   1   1       45.39       48.28      6.14 o 
   4   1   1     2031.81     2171.22     30.89 o 
   5   1   1      397.11      426.85      5.87 o 
   6   1   1       47.26       50.45      4.08 o 
   7   1   1       36.93       29.74      8.78 o 
   8   1   1      132.37      140.22      8.94 o 
   9   1   1       70.86       61.02      8.32 o 
  10   1   1       10.08       10.17      6.16 o 
  11   1   1      187.25      154.39      6.63 o 
  12   1   1       31.72       23.73      6.63 o 
  13   1   1       11.31       17.57      7.55 o 
 -13   2   1      163.13      192.61      7.55 o 
 -12   2   1       61.14       59.63      9.55 o 
 -11   2   1        8.78        8.01      6.47 o 
 -10   2   1      216.75      192.61      9.09 o 
  -9   2   1     1010.52      846.55      8.47 o 
  -8   2   1        2.07       -8.63      8.63 o 
  -7   2   1       18.49       21.81      4.91 o 
  -6   2   1     1151.28     1220.79     19.65 o 
  -5   2   1      371.91      401.81     24.81 o 
  -4   2   1     2338.47     2592.26     43.22 o 
  -3   2   1      450.63      500.35      9.20 o 
   2   2   1     2425.72     2347.26     78.21 o 
   3   2   1     2016.83     2326.47     11.44 o 
   4   2   1     2292.76     2441.40     89.40 o 
   5   2   1      738.84      818.21      6.02 o 
   6   2   1      132.15      157.36      5.75 o 
   7   2   1       59.84       71.94      6.86 o 
   8   2   1      498.91      470.42      9.55 o 
   9   2   1       26.83       30.35      8.32 o 
  10   2   1      564.56      566.42      9.71 o 
  11   2   1       20.13       19.11      6.63 o 
  12   2   1       85.76       68.88      6.78 o 
  13   2   1      257.05      230.51      8.47 o 
 -13   3   1        0.07        7.40      6.93 o 
 -12   3   1        1.70        3.24      9.40 o 
 -11   3   1       85.81       96.61      6.78 o 
 -10   3   1       11.37       11.09      5.86 o 
  -9   3   1       67.59       67.54      6.50 o 
  -8   3   1      126.18      125.17      6.30 o 
  -7   3   1      159.90      170.06      7.09 o 
  -6   3   1       36.84       42.20      6.85 o 
  -5   3   1      111.58      114.82      5.29 o 
  -4   3   1     1283.16     1322.68     10.31 o 
  -3   3   1        0.01        4.25      5.24 o 
  -2   3   1      506.44      488.30     14.02 o 
   1   3   1      621.86      645.93     15.87 o 
   2   3   1     1270.67     1238.65      9.98 o 
   3   3   1     1572.44     1551.68     30.19 o 
   4   3   1      287.53      356.70      5.56 o 
   5   3   1       37.20       45.85      6.15 o 
   6   3   1     1186.19     1196.17     11.40 o 
   7   3   1      177.71      193.98      6.41 o 
   8   3   1       27.49       20.98      5.31 o 
   9   3   1      270.10      313.26      6.93 o 
  10   3   1       30.40       41.14      8.78 o 
  11   3   1       33.97       55.78      9.25 o 
  12   3   1        0.42       -3.24      9.86 o 
  13   3   1       21.72       47.46     10.79 o 
 -13   4   1       78.08       67.95      7.55 o 
 -12   4   1      103.27      118.03     10.17 o 
 -11   4   1        3.16        9.71      9.25 o 
 -10   4   1       73.77       60.04      6.55 o 
  -9   4   1      187.10      188.60      7.70 o 
  -8   4   1      142.31      144.54      4.80 o 
  -7   4   1        0.35       -5.41      5.41 o 
  -6   4   1       14.06        6.99      5.16 o 
  -5   4   1     1282.54     1265.75     12.10 o 
  -4   4   1      433.94      513.90      7.63 o 
  -3   4   1     3099.35     3352.15     76.89 o 
  -2   4   1      502.71      528.56     10.40 o 
   2   4   1      198.05      159.37      6.03 o 
   3   4   1      514.66      540.41      7.13 o 
   4   4   1        0.24       -1.67      4.67 o 
   5   4   1      756.13      818.66     11.09 o 
   6   4   1       37.72       52.80      9.32 o 
   7   4   1      192.41      163.60      6.62 o 
   8   4   1        0.61        9.89      4.67 o 
   9   4   1        1.12        0.31      9.09 o 
  10   4   1        1.31       -9.09      9.09 o 
  11   4   1       20.59       15.87      6.63 o 
  12   4   1       68.02       81.05      7.40 o 
 -13   5   1        0.15       22.34     10.32 o 
 -12   5   1      142.88      119.57     10.02 o 
 -11   5   1      112.68      110.31      7.01 o 
 -10   5   1       87.72       84.38      6.00 o 
  -9   5   1       71.04       70.53      5.52 o 
  -8   5   1        0.24        7.71      5.78 o 
  -7   5   1      264.20      292.87     10.32 o 
  -6   5   1      239.52      234.95      6.81 o 
  -5   5   1      165.51      217.10      6.70 o 
  -4   5   1       38.75       36.68      5.94 o 
  -3   5   1        0.80        2.55      5.35 o 
  -2   5   1     1613.76     1632.65     19.95 o 
   1   5   1      413.50      466.26     13.10 o 
   3   5   1       92.14      126.81      5.29 o 
   4   5   1        3.97       12.85      6.63 o 
   5   5   1      393.50      398.09      6.01 o 
   6   5   1      101.81      119.15      9.32 o 
   7   5   1      108.15      111.11      5.70 o 
   8   5   1       32.01       31.03      4.78 o 
   9   5   1       13.75       19.57      6.45 o 
  10   5   1        2.25       15.72      6.32 o 
  11   5   1        7.53       11.71      6.78 o 
  12   5   1        1.34       15.87      7.40 o 
 -13   6   1       24.63       -0.92     10.79 o 
 -12   6   1       19.39       36.53     10.61 o 
 -11   6   1      421.21      416.57      8.19 o 
 -10   6   1      143.93      148.45      6.23 o 
  -9   6   1       97.81      104.70      4.62 o 
  -8   6   1      533.26      536.14      7.86 o 
  -7   6   1      169.01      147.70      6.93 o 
  -6   6   1      135.15      125.20      6.59 o 
  -5   6   1      326.07      304.23      8.78 o 
  -4   6   1       38.70       41.17      6.21 o 
  -3   6   1        3.75       17.11      6.62 o 
  -2   6   1       24.95       30.05      9.09 o 
  -1   6   1      174.75      199.85      9.71 o 
   0   6   1      611.81      660.72     11.25 o 
   1   6   1      721.63      811.91      8.50 o 
   2   6   1      673.24      773.36      9.40 o 
   3   6   1     2748.25     2866.30     75.04 o 
   4   6   1      745.20      687.56      7.96 o 
   5   6   1      125.91      127.81      5.39 o 
   6   6   1       10.51       11.64      9.63 o 
   7   6   1      206.40      230.75      8.05 o 
   8   6   1       71.25       83.92      6.05 o 
   9   6   1       86.54       85.10      6.23 o 
  10   6   1        4.45       34.36      9.40 o 
  11   6   1       32.95       41.14      7.24 o 
  12   6   1        2.40        2.00      7.40 o 
 -13   7   1        0.06        8.65      9.59 o 
 -12   7   1       72.68       69.60      8.80 o 
 -11   7   1        0.11        1.34      5.15 o 
 -10   7   1      148.64      136.46      8.77 o 
  -9   7   1       29.80       38.70      5.19 o 
  -8   7   1        4.19        8.14      6.16 o 
  -7   7   1     1123.61     1083.10     24.88 o 
  -6   7   1      344.22      371.61      6.40 o 
  -5   7   1      112.04       93.48      6.43 o 
  -4   7   1      207.00      198.74      6.95 o 
  -3   7   1        5.08       15.56      8.47 o 
  -2   7   1      579.28      667.96     10.63 o 
  -1   7   1      882.06     1005.87      9.86 o 
   0   7   1      608.80      601.70     10.63 o 
   1   7   1     1312.50     1312.04     10.79 o 
   2   7   1     1153.23     1178.68     10.09 o 
   3   7   1       10.39       20.49      5.29 o 
   4   7   1        5.77        6.08      5.04 o 
   5   7   1      124.69      135.85      6.96 o 
   6   7   1       75.60       85.54      5.09 o 
   7   7   1      499.34      511.18      6.63 o 
   8   7   1       19.13       25.43      4.52 o 
   9   7   1       20.91       20.08      6.12 o 
  10   7   1        0.07        0.25      5.58 o 
  11   7   1       15.42       53.62     10.17 o 
 -12   8   1        0.53       10.70      6.48 o 
 -11   8   1        0.08       11.94      5.61 o 
 -10   8   1        1.05        4.17      5.43 o 
  -9   8   1        0.35        0.02      5.59 o 
  -8   8   1      620.25      590.92     29.58 o 
  -7   8   1       46.24       55.78      6.21 o 
  -6   8   1       94.13       96.04      6.43 o 
  -5   8   1      311.54      307.24      7.34 o 
  -4   8   1      153.86      126.04      6.47 o 
  -3   8   1       77.53       59.79      6.47 o 
  -2   8   1       22.70       31.59      6.16 o 
  -1   8   1        1.05       -1.39      6.47 o 
   0   8   1      499.78      477.97      8.01 o 
   1   8   1      354.79      389.07      9.71 o 
   2   8   1      113.49      121.35      7.24 o 
   3   8   1      509.68      522.34      7.41 o 
   4   8   1       95.99       83.06      5.39 o 
   5   8   1      207.73      195.29      7.02 o 
   6   8   1      151.71      160.59      5.99 o 
   7   8   1       63.37       56.18      5.19 o 
   8   8   1        0.00        0.83      4.63 o 
   9   8   1      211.18      223.64      6.92 o 
  10   8   1       19.23       22.89      6.76 o 
  11   8   1        0.01        9.55      7.70 o 
 -12   9   1        1.56       10.20      6.23 o 
 -11   9   1       39.54       45.67      5.93 o 
 -10   9   1       19.53       24.98      5.49 o 
  -9   9   1       53.52       48.53      5.34 o 
  -8   9   1       56.51       50.49      7.94 o 
  -7   9   1       53.14       62.91      6.92 o 
  -6   9   1      124.63      140.04      7.03 o 
  -5   9   1       78.43       74.27      8.94 o 
  -4   9   1       17.14        4.16      8.94 o 
  -3   9   1        6.75       17.87      8.78 o 
  -2   9   1      300.44      268.57      7.24 o 
  -1   9   1      252.28      205.70      9.55 o 
   0   9   1      126.20      110.48      9.09 o 
   1   9   1      381.86      346.85      9.71 o 
   2   9   1      177.56      148.85      9.71 o 
   3   9   1      128.72      130.45     10.41 o 
   4   9   1        0.01       11.23      4.99 o 
   5   9   1        1.08        1.97      5.07 o 
   6   9   1        4.39       -2.91      5.19 o 
   7   9   1        0.00       -2.15      5.25 o 
   8   9   1      124.28      125.04      7.03 o 
   9   9   1       45.23       45.68      6.21 o 
  10   9   1        0.34        9.32      6.96 o 
 -11  10   1      275.78      296.29     13.43 o 
 -10  10   1        3.05        3.03      5.66 o 
  -9  10   1       48.66       57.19      4.88 o 
  -8  10   1       29.16       43.23      6.37 o 
  -7  10   1        7.42        3.39      6.32 o 
  -6  10   1       24.05       -6.93      8.63 o 
  -5  10   1      496.29      441.30      9.86 o 
  -4  10   1        0.97        4.16      8.63 o 
  -3  10   1       69.50       81.51      8.63 o 
  -2  10   1     1045.11     1115.89      9.55 o 
  -1  10   1       20.30       21.73      8.63 o 
   0  10   1      392.54      384.44      7.40 o 
   1  10   1      599.54      566.57     10.02 o 
   2  10   1        0.06        3.08      6.16 o 
   3  10   1      187.36      175.73      4.33 o 
   4  10   1        0.61        4.30      9.84 o 
   5  10   1      170.92      159.42      5.53 o 
   6  10   1        1.87        5.61      5.19 o 
   7  10   1       23.43       23.07      7.78 o 
   8  10   1        1.57        8.46      5.60 o 
   9  10   1       60.21       61.62      5.48 o 
 -11  11   1       68.81       73.46      7.62 o 
 -10  11   1       36.90       43.92      7.24 o 
  -9  11   1        0.75       19.32      6.86 o 
  -8  11   1       49.78       50.39      9.40 o 
  -7  11   1       59.73       33.74      9.40 o 
  -6  11   1       36.99       57.17      8.94 o 
  -5  11   1       73.49       61.48      9.09 o 
  -4  11   1      108.99       98.92      9.09 o 
  -3  11   1       81.61       50.85      8.63 o 
  -2  11   1      329.98      333.44      9.25 o 
  -1  11   1       12.59       23.27      8.47 o 
   0  11   1       10.98       14.95      6.01 o 
   1  11   1       30.46       33.90      6.16 o 
   2  11   1      144.77      143.98      5.21 o 
   3  11   1        2.61       18.02      6.04 o 
   4  11   1       11.63       21.49      5.44 o 
   5  11   1       57.01       63.09      6.37 o 
   6  11   1       61.17       66.09      5.85 o 
   7  11   1       45.42       52.66      5.81 o 
   8  11   1        5.96        5.42      6.38 o 
   9  11   1       19.87       16.73      7.84 o 
 -10  12   1       74.08       85.90      7.68 o 
  -9  12   1       10.00       16.61      5.87 o 
  -8  12   1       91.13       98.00      7.09 o 
  -7  12   1       16.29       14.48      9.40 o 
  -6  12   1       85.36       83.36      9.40 o 
  -5  12   1       26.19       42.07      6.47 o 
  -4  12   1       90.82       71.34      6.93 o 
  -3  12   1      441.22      409.25      7.86 o 
  -2  12   1       12.05       21.88      8.78 o 
  -1  12   1      168.68      178.74      6.47 o 
   0  12   1        0.21        0.00      8.63 o 
   1  12   1      163.89      183.21      9.40 o 
   2  12   1      130.52      132.43      7.86 o 
   3  12   1       11.96       11.27      5.27 o 
   4  12   1       93.29       88.86      8.24 o 
   5  12   1       12.54       15.62      5.44 o 
   6  12   1       62.89       57.35      7.08 o 
   7  12   1       50.59       47.10      5.99 o 
   8  12   1       52.94       58.04      8.62 o 
  -9  13   1       19.59       23.32      7.57 o 
  -8  13   1       94.97      106.99      7.52 o 
  -7  13   1       33.53       21.57      9.71 o 
  -6  13   1       27.19       28.81      9.86 o 
  -5  13   1      109.17      111.40      9.40 o 
  -4  13   1       47.92       59.01      9.09 o 
  -3  13   1       85.17       92.61      6.63 o 
  -2  13   1        7.58       -3.54      8.78 o 
  -1  13   1      230.84      240.68      7.24 o 
   0  13   1        2.26       -9.25      9.25 o 
   1  13   1       45.72       49.88      6.53 o 
   2  13   1       23.64       31.75      5.30 o 
   3  13   1      238.70      219.77     16.49 o 
   4  13   1      108.69      113.42      6.92 o 
   5  13   1       29.64       47.63      6.92 o 
   6  13   1       11.82       15.71      7.35 o 
   7  13   1       89.34       86.09     20.49 o 
  -8  14   1      241.21      233.84     15.95 o 
  -7  14   1       30.00       26.51      7.19 o 
  -6  14   1      272.03      292.45      8.01 o 
  -5  14   1       19.87       10.94      6.93 o 
  -4  14   1      176.63      171.04      7.09 o 
  -3  14   1      133.53      156.71      9.55 o 
  -2  14   1      166.69      153.78      9.40 o 
  -1  14   1       64.62       68.57      6.78 o 
   0  14   1        2.07       18.31      6.59 o 
   1  14   1        1.35       14.23      5.42 o 
   2  14   1        0.01       15.30      5.53 o 
   3  14   1        0.31       18.77     11.33 o 
   4  14   1        9.03       13.02     16.10 o 
   5  14   1        1.52       10.09     10.09 o 
  -7  15   1       22.11       27.63     13.25 o 
  -6  15   1       90.63       90.75      7.51 o 
  -5  15   1       15.64       19.73      9.63 o 
  -4  15   1        3.91       19.26      7.09 o 
  -3  15   1       14.07        3.85      9.86 o 
  -2  15   1        0.36       -7.40      7.40 o 
  -1  15   1        6.58       18.21      4.90 o 
   0  15   1       84.73       94.28      5.07 o 
   1  15   1      101.28      106.63      8.24 o 
   2  15   1        9.58       18.72     10.48 o 
   3  15   1       25.29       34.81      6.04 o 
   4  15   1       17.31       18.03      7.74 o 
  -4  16   1      173.12      137.14      7.73 o 
  -3  16   1       47.33       67.89      7.57 o 
  -2  16   1        8.32       15.13      6.16 o 
  -1  16   1        9.15       -4.91      6.04 o 
   0  16   1       25.90       30.45      5.28 o 
   1  16   1       11.81       25.24      6.24 o 
  -2 -16   2      296.80      283.52     10.94 o 
  -1 -16   2      161.99      149.00      7.70 o 
   0 -16   2       91.09       79.20     10.48 o 
   1 -16   2      341.50      379.51      8.32 o 
   2 -16   2        5.89       -0.92     10.17 o 
   3 -16   2      161.78      141.91      7.70 o 
   4 -16   2       11.16       14.18     10.17 o 
   5 -16   2      132.82      129.28      7.86 o 
  -4 -15   2       87.36       87.57     11.33 o 
  -3 -15   2      107.40       97.54      7.40 o 
  -2 -15   2       12.67        6.16      7.09 o 
  -1 -15   2        5.89       13.25      9.71 o 
   0 -15   2       28.53        7.09      9.86 o 
   1 -15   2       65.10       77.81      9.71 o 
   2 -15   2       14.91       -6.78      6.78 o 
   3 -15   2       38.63       24.96      6.78 o 
   4 -15   2      316.17      288.60      7.86 o 
   5 -15   2        3.99       34.82     10.17 o 
   6 -15   2       19.20       53.01     10.48 o 
   7 -15   2      128.14      118.34      8.17 o 
  -6 -14   2      111.63      105.40      6.37 o 
  -5 -14   2        9.20       12.65      5.93 o 
  -4 -14   2        3.18       17.89      6.16 o 
  -3 -14   2       62.75       55.47     10.02 o 
  -2 -14   2       14.18       46.38      9.55 o 
  -1 -14   2       61.18       59.32      6.63 o 
   0 -14   2        6.56       -4.47      6.63 o 
   1 -14   2      214.91      218.19      7.09 o 
   2 -14   2      293.22      323.58      9.55 o 
   3 -14   2       37.20       25.42      9.55 o 
   4 -14   2       54.09       47.00      6.63 o 
   5 -14   2      236.84      223.89      7.55 o 
   6 -14   2        0.27        3.85      7.09 o 
   7 -14   2      159.38      145.15     10.48 o 
   8 -14   2       89.93       90.76     10.63 o 
  -7 -13   2        0.23        6.14      5.88 o 
  -6 -13   2       33.48       34.52      5.79 o 
  -5 -13   2        2.76        3.18      5.64 o 
  -4 -13   2       36.10       37.98      6.70 o 
  -3 -13   2       30.92       42.02      7.58 o 
  -2 -13   2      203.89      199.52      8.43 o 
  -1 -13   2      115.55       89.52      9.09 o 
   0 -13   2       18.45        3.70      8.78 o 
   1 -13   2      355.58      296.77      7.09 o 
   2 -13   2       34.52       47.61      8.63 o 
   3 -13   2      151.66      185.06      9.25 o 
   4 -13   2       12.52       38.83      9.25 o 
   5 -13   2      175.33      144.99      7.09 o 
   6 -13   2       57.23       50.85      9.40 o 
   7 -13   2        5.74        8.47      6.93 o 
   8 -13   2       44.49       44.99     10.32 o 
   9 -13   2        0.00       -6.47     10.48 o 
  -8 -12   2       13.14       20.40      6.13 o 
  -7 -12   2        0.03        3.88      5.75 o 
  -6 -12   2        8.66       14.20      5.57 o 
  -5 -12   2       47.30       62.10      9.55 o 
  -4 -12   2       29.08       35.73      6.78 o 
  -3 -12   2        2.38        2.24      5.35 o 
  -2 -12   2      457.71      446.34      9.86 o 
  -1 -12   2       72.83       68.11      8.94 o 
   0 -12   2       34.56       42.07      8.78 o 
   1 -12   2        5.18       -6.01      6.01 o 
   2 -12   2       67.96       53.01      8.63 o 
   3 -12   2       67.09       49.46      6.32 o 
   4 -12   2      272.89      251.16      9.71 o 
   5 -12   2      246.93      211.71      9.55 o 
   6 -12   2      119.89      122.19      6.93 o 
   7 -12   2       26.39       25.73      6.78 o 
   8 -12   2       35.10       41.76      9.71 o 
   9 -12   2      111.84      138.68     10.32 o 
  10 -12   2       22.20       32.51     10.63 o 
  -9 -11   2      143.88      143.64      6.91 o 
  -8 -11   2        1.50        6.24      5.87 o 
  -7 -11   2      454.95      464.76     18.33 o 
  -6 -11   2       11.50       20.16      5.31 o 
  -5 -11   2       34.17       34.75      5.39 o 
  -4 -11   2       30.02       35.29      8.94 o 
  -3 -11   2       11.86       12.35      5.43 o 
  -2 -11   2      104.20       78.80      6.70 o 
  -1 -11   2      120.91       96.60      7.58 o 
   0 -11   2      239.09      227.58      9.09 o 
   1 -11   2      527.60      490.76      7.70 o 
   2 -11   2       53.08       53.16      6.32 o 
   3 -11   2      265.92      233.29      9.09 o 
   4 -11   2       44.11       55.16      6.01 o 
   5 -11   2       69.21       81.51      8.78 o 
   6 -11   2       85.46       90.60      6.47 o 
   7 -11   2        4.69       23.88      9.40 o 
   8 -11   2       24.63       36.21      6.78 o 
   9 -11   2        0.03       16.02      6.78 o 
  10 -11   2       27.21       32.51     10.48 o 
  11 -11   2        0.97       10.02     10.94 o 
 -10 -10   2        5.16        4.91      7.41 o 
  -9 -10   2      183.68      188.66      6.73 o 
  -8 -10   2       27.05        4.35      7.55 o 
  -7 -10   2       10.63       17.56      4.64 o 
  -6 -10   2       35.44       23.11      6.43 o 
  -5 -10   2      129.63      134.38      6.42 o 
  -4 -10   2       48.56       35.75      8.63 o 
  -3 -10   2      116.84      116.11      5.42 o 
  -2 -10   2       38.31       31.31      5.57 o 
  -1 -10   2      233.47      213.24      7.90 o 
   0 -10   2      856.77      805.63      9.69 o 
   1 -10   2      150.95      148.54      6.63 o 
   2 -10   2      586.34      539.15     10.17 o 
   3 -10   2      450.42      420.19      7.55 o 
   4 -10   2       53.48       47.30      6.32 o 
   5 -10   2       95.72       91.37      8.78 o 
   6 -10   2       45.03       41.91      8.78 o 
   7 -10   2       13.13       15.41      6.32 o 
   8 -10   2        0.66        5.86      6.32 o 
   9 -10   2       16.00       16.49      9.55 o 
  10 -10   2       77.38       60.56     10.32 o 
  11 -10   2       10.23       -5.39     10.63 o 
 -10  -9   2        4.38       16.31      7.29 o 
  -9  -9   2       34.05       38.31      5.44 o 
  -8  -9   2      192.27      200.37      6.89 o 
  -7  -9   2      138.83      151.92      5.01 o 
  -6  -9   2       63.70       64.49      8.24 o 
  -5  -9   2       93.68       95.48     12.10 o 
  -4  -9   2        3.24        7.57      6.16 o 
  -3  -9   2        5.70        4.31      8.94 o 
  -2  -9   2        2.11       -0.70      8.86 o 
  -1  -9   2      177.89      193.66     11.40 o 
   0  -9   2        2.05       10.63      6.32 o 
   1  -9   2      170.07      171.39      7.86 o 
   2  -9   2      433.92      454.98      7.08 o 
   3  -9   2       56.92       62.28      8.17 o 
   4  -9   2        5.13       13.64      5.62 o 
   5  -9   2       30.37       54.01      5.45 o 
   6  -9   2       12.87       10.17      8.63 o 
   7  -9   2      121.99      122.04      6.78 o 
   8  -9   2        0.14       -1.08      8.94 o 
   9  -9   2        3.16       -9.09      9.09 o 
  10  -9   2       33.35       37.91      6.93 o 
  11  -9   2       15.74       -0.15     10.63 o 
  12  -9   2        0.11        0.62     13.41 o 
 -11  -8   2        9.11       12.94      7.24 o 
 -10  -8   2       13.85       20.25      8.23 o 
  -9  -8   2       15.81       20.10      6.23 o 
  -8  -8   2      255.44      269.52      6.58 o 
  -7  -8   2      244.17      211.77      7.25 o 
  -6  -8   2       12.93       13.25      8.78 o 
  -5  -8   2        4.54       20.76      5.02 o 
  -4  -8   2        7.25       10.89      6.16 o 
  -3  -8   2        7.86       15.92      6.14 o 
  -2  -8   2       18.60       17.41      6.16 o 
  -1  -8   2      423.70      441.30     10.02 o 
   0  -8   2       96.24       95.53      8.94 o 
   1  -8   2      113.96       89.52      8.94 o 
   2  -8   2       63.42       52.24      5.37 o 
   3  -8   2       66.54       51.80      5.13 o 
   4  -8   2       22.45       46.28      7.01 o 
   5  -8   2       12.19       22.45      5.33 o 
   6  -8   2       54.48       54.18      6.63 o 
   7  -8   2      585.62      544.69     10.63 o 
   8  -8   2      795.42      772.74     11.56 o 
   9  -8   2       96.07       88.08      6.75 o 
  10  -8   2      242.75      238.62     14.95 o 
  11  -8   2      120.50      114.89      7.13 o 
  12  -8   2        1.43       -6.35      6.35 o 
 -11  -7   2       16.20        7.24     10.17 o 
 -10  -7   2       81.95       85.06      9.71 o 
  -9  -7   2      303.56      329.40      6.31 o 
  -8  -7   2      174.18      177.71      5.16 o 
  -7  -7   2       65.53       84.22      5.42 o 
  -6  -7   2      433.73      472.76     10.71 o 
  -5  -7   2       22.65       22.10      6.36 o 
  -4  -7   2       77.13       87.04      5.19 o 
  -3  -7   2     1805.15     1760.65     37.29 o 
  -2  -7   2      921.13      942.54     10.02 o 
  -1  -7   2      919.48      892.00     11.40 o 
   0  -7   2        6.69        4.71      6.55 o 
   1  -7   2       45.64       70.15      5.35 o 
   2  -7   2     1467.28     1544.30     46.39 o 
   3  -7   2      173.20      149.05      5.22 o 
   4  -7   2       52.38       51.75      7.37 o 
   5  -7   2        9.64       21.63      5.10 o 
   6  -7   2      146.86      157.78      6.81 o 
   7  -7   2        0.00       17.97      8.09 o 
   8  -7   2      135.49      126.28      6.59 o 
   9  -7   2       30.52       35.26      5.22 o 
  10  -7   2       78.35       87.19      5.76 o 
  11  -7   2      302.42      298.17      7.61 o 
  12  -7   2       16.18        0.44      7.80 o 
  13  -7   2        0.05        9.71     16.02 o 
 -12  -6   2        9.09       43.61     10.48 o 
 -11  -6   2       17.71        8.01      7.09 o 
 -10  -6   2       11.24       15.72      6.47 o 
  -9  -6   2       60.72       76.43      8.63 o 
  -8  -6   2      502.18      489.01      6.99 o 
  -7  -6   2       24.60       28.80      5.60 o 
  -6  -6   2      229.18      227.79      5.90 o 
  -5  -6   2       62.73       70.18      6.48 o 
  -4  -6   2      670.72      666.33     16.02 o 
  -3  -6   2      173.58      178.74      9.40 o 
  -2  -6   2       16.97       21.57      8.32 o 
  -1  -6   2      182.63      196.27      6.59 o 
   0  -6   2      389.51      401.33      6.37 o 
   1  -6   2       46.35       64.64      5.27 o 
   2  -6   2       15.51       13.93      4.47 o 
   3  -6   2       25.07       33.15      5.27 o 
   4  -6   2     1413.62     1534.80     23.62 o 
   5  -6   2      153.32      166.50      4.29 o 
   6  -6   2      461.88      462.71      8.08 o 
   7  -6   2      142.00      145.07      5.44 o 
   8  -6   2      104.78      105.90      6.48 o 
   9  -6   2      145.26      165.95      7.78 o 
  10  -6   2       19.00       23.47      6.48 o 
  11  -6   2        6.45       17.51      5.80 o 
  12  -6   2       11.56       11.97      5.46 o 
  13  -6   2       15.39       25.12     10.94 o 
 -12  -5   2       11.00       27.43     10.17 o 
 -11  -5   2       45.84       62.10      6.93 o 
 -10  -5   2      138.39      130.05      7.24 o 
  -9  -5   2      173.39      170.11      6.63 o 
  -8  -5   2       17.80       18.60      5.35 o 
  -7  -5   2      212.98      206.52      5.64 o 
  -6  -5   2      563.75      560.78      7.77 o 
  -5  -5   2      614.64      610.62      7.94 o 
  -4  -5   2       67.37       72.57      6.48 o 
  -3  -5   2     2341.24     2560.29     16.18 o 
  -2  -5   2     1317.16     1434.35      9.28 o 
  -1  -5   2     1166.34     1430.11     11.79 o 
   0  -5   2        4.52       -0.48      5.56 o 
   1  -5   2     1143.20     1365.25     10.32 o 
   2  -5   2      556.43      579.14     15.06 o 
   3  -5   2       53.64       45.99      5.29 o 
   4  -5   2      154.25      132.46      4.57 o 
   5  -5   2      540.27      614.91     13.19 o 
   6  -5   2      498.09      466.08     15.68 o 
   7  -5   2     1217.61     1147.49     17.10 o 
   8  -5   2       11.41       14.02      5.15 o 
   9  -5   2      262.78      252.44      6.78 o 
  10  -5   2       34.32       42.17      6.91 o 
  11  -5   2        6.01        2.49      5.78 o 
  12  -5   2      120.16      132.45      8.19 o 
  13  -5   2       22.18       31.13     10.48 o 
 -12  -4   2       20.01       17.26     10.02 o 
 -11  -4   2        0.02       18.80      6.63 o 
 -10  -4   2       33.26       34.82      6.16 o 
  -9  -4   2      240.43      207.09      6.78 o 
  -8  -4   2      234.11      216.18      6.78 o 
  -7  -4   2     1816.07     1737.56     20.83 o 
  -6  -4   2      126.59      127.81      8.08 o 
  -5  -4   2      856.69      920.30     10.09 o 
  -4  -4   2       35.66       24.65      9.09 o 
  -3  -4   2     3368.23     3621.74     15.58 o 
  -2  -4   2     8350.47     8674.92    164.26 o 
  -1  -4   2      815.96      866.33     30.66 o 
   0  -4   2     1958.98     2155.10     12.56 o 
   1  -4   2       29.47       28.58      7.52 o 
   2  -4   2     1591.07     1735.92     31.02 o 
   3  -4   2     1237.53     1356.58     23.97 o 
   4  -4   2      998.69     1034.16     34.16 o 
   5  -4   2       35.79       47.47      3.91 o 
   6  -4   2      671.52      656.46     16.55 o 
   7  -4   2      571.42      560.72     10.50 o 
   8  -4   2      198.23      207.16      9.57 o 
   9  -4   2      122.37      151.73     23.42 o 
  10  -4   2       13.56       19.84      6.89 o 
  11  -4   2        4.43        4.52      7.07 o 
  12  -4   2      281.62      277.05      7.86 o 
  13  -4   2        2.81       -0.92     10.48 o 
 -13  -3   2        2.20       -0.62      7.70 o 
 -12  -3   2        2.22        7.86      9.55 o 
 -11  -3   2       43.20       47.61      9.09 o 
 -10  -3   2       51.24       40.06      8.63 o 
  -9  -3   2      319.69      320.04      9.09 o 
  -8  -3   2      150.26      175.20      8.63 o 
  -7  -3   2      197.01      225.43      9.09 o 
  -6  -3   2       94.13       94.78      5.30 o 
  -5  -3   2     2225.91     2141.34    121.42 o 
  -4  -3   2      702.68      769.81     14.48 o 
  -3  -3   2      477.57      475.57     11.17 o 
  -2  -3   2     4761.96     4651.69    211.71 o 
  -1  -3   2     9543.48     9339.94     25.55 o 
   0  -3   2     1127.31     1119.87     24.65 o 
   1  -3   2      310.35      292.30      8.47 o 
   2  -3   2     1691.10     1788.40     49.59 o 
   3  -3   2      321.68      329.22      6.45 o 
   4  -3   2      261.60      282.91      5.12 o 
   5  -3   2      622.60      671.64     10.30 o 
   6  -3   2     1324.85     1376.84     16.62 o 
   7  -3   2       52.14       53.13      4.48 o 
   8  -3   2       58.08       69.39      5.91 o 
   9  -3   2       20.45        4.30      8.17 o 
  10  -3   2        0.00       -2.22      5.68 o 
  11  -3   2       29.46       21.73      6.78 o 
  12  -3   2       65.91       60.40      9.55 o 
  13  -3   2        2.96        2.62      7.24 o 
 -13  -2   2       41.06        6.78     10.32 o 
 -12  -2   2        5.86        6.01      6.63 o 
 -11  -2   2       82.05       93.22      6.47 o 
 -10  -2   2        2.68        9.09      5.70 o 
  -9  -2   2      150.94      121.57      6.47 o 
  -8  -2   2        0.71       13.10      5.86 o 
  -7  -2   2      275.96      285.83      9.09 o 
  -6  -2   2     1139.41     1114.96     11.56 o 
  -5  -2   2      971.60      977.87      9.36 o 
  -4  -2   2     2486.22     2541.09     19.99 o 
  -3  -2   2     3119.93     3070.62     52.47 o 
  -2  -2   2      618.69      600.98     14.64 o 
  -1  -2   2     2209.46     2243.54     24.27 o 
   0  -2   2       53.56       55.44      7.98 o 
   2  -2   2      302.85      269.22     12.06 o 
   3  -2   2      525.55      552.61      8.54 o 
   4  -2   2       39.46       59.55      4.67 o 
   5  -2   2      184.01      197.59      4.92 o 
   6  -2   2      334.72      372.44      5.37 o 
   7  -2   2      302.21      314.45      4.71 o 
   8  -2   2      172.77      149.68      7.07 o 
   9  -2   2        0.02      -11.71     11.71 o 
  10  -2   2       63.29       72.42      6.16 o 
  11  -2   2      219.34      202.93      6.78 o 
  12  -2   2        0.26       -9.86      9.86 o 
  13  -2   2        1.04       11.86     10.02 o 
 -13  -1   2       23.79       43.45     10.32 o 
 -12  -1   2       22.50       14.33      6.63 o 
 -11  -1   2        5.68        7.70      6.16 o 
 -10  -1   2       11.57       17.72      6.16 o 
  -9  -1   2      141.50      143.92      6.47 o 
  -8  -1   2       67.11       50.08      8.94 o 
  -7  -1   2      168.18      171.65      9.09 o 
  -6  -1   2      268.53      249.00      9.25 o 
  -5  -1   2      112.60      116.18      9.09 o 
  -4  -1   2       32.58       34.88     11.37 o 
  -3  -1   2      360.02      393.46     11.77 o 
  -2  -1   2      792.03      881.84     16.13 o 
  -1  -1   2     1208.36     1269.68     14.41 o 
   0  -1   2     2683.52     2770.43     37.91 o 
   1  -1   2        0.72        1.29      9.10 o 
   2  -1   2      354.80      345.42      7.20 o 
   3  -1   2      595.36      569.18      6.51 o 
   4  -1   2      242.64      261.23     11.13 o 
   5  -1   2       30.03       34.46      4.05 o 
   6  -1   2      161.91      135.66      4.33 o 
   7  -1   2       30.75       28.98      4.84 o 
   8  -1   2      111.20      112.04      4.15 o 
   9  -1   2       94.93       97.23      6.16 o 
  10  -1   2      248.71      255.17      6.78 o 
  11  -1   2       53.67       34.67      9.40 o 
  12  -1   2       35.78       20.19      6.63 o 
  13  -1   2       27.81       35.75     10.48 o 
 -13   0   2       18.61       19.57      7.55 o 
 -12   0   2       50.87       70.26      6.93 o 
 -11   0   2       62.86       66.41      6.47 o 
 -10   0   2      185.58      176.27      8.78 o 
  -9   0   2       14.40        6.16      8.32 o 
  -8   0   2      237.20      210.17      6.78 o 
  -7   0   2       36.60       47.61      8.63 o 
  -6   0   2       68.80       66.57      8.47 o 
  -5   0   2      555.76      595.54      8.78 o 
  -4   0   2      439.88      470.27     20.65 o 
  -3   0   2       33.27       43.35      9.36 o 
  -2   0   2      919.14      864.34     18.11 o 
  -1   0   2     1998.32     1927.10     17.21 o 
   0   0   2       45.70       50.57      6.37 o 
   1   0   2      977.47     1013.94     13.56 o 
   2   0   2       92.42      129.21      6.00 o 
   3   0   2      904.94      978.48      8.41 o 
   4   0   2       44.64       44.49      4.70 o 
   5   0   2     1218.41     1252.52     15.00 o 
   6   0   2        4.30        4.84      4.19 o 
   7   0   2        0.48        8.87      4.87 o 
   8   0   2      379.78      362.03      5.03 o 
   9   0   2      365.07      360.10      9.25 o 
  10   0   2        7.56        5.24      8.47 o 
  11   0   2       15.81       23.58      6.32 o 
  12   0   2      116.67      137.75      9.71 o 
  13   0   2      167.70      151.00     10.79 o 
 -13   1   2      532.17      538.53     11.25 o 
 -12   1   2        7.86        6.93      9.55 o 
 -11   1   2       13.62       17.72      8.63 o 
 -10   1   2      342.02      312.79      7.40 o 
  -9   1   2      211.62      189.22      6.47 o 
  -8   1   2      355.04      297.85      9.40 o 
  -7   1   2       31.91       28.51      8.47 o 
  -6   1   2      359.37      384.95      7.88 o 
  -5   1   2     1453.21     1575.55     11.77 o 
  -4   1   2     1563.32     1686.78     22.03 o 
  -3   1   2      114.79      100.46     11.09 o 
  -2   1   2      311.88      243.20     10.56 o 
  -1   1   2     3147.83     2676.47    133.82 o 
   0   1   2      787.53      798.60     18.03 o 
   2   1   2     1072.57     1143.15     21.20 o 
   3   1   2      127.48      103.07      5.96 o 
   4   1   2     1545.91     1594.34     26.08 o 
   5   1   2       38.25       47.19      3.78 o 
   6   1   2      121.98      113.06      4.48 o 
   7   1   2        0.05       -1.08      5.70 o 
   8   1   2      176.97      185.82      6.22 o 
   9   1   2      304.70      269.03      6.78 o 
  10   1   2      500.53      448.70      9.55 o 
  11   1   2      122.44      133.13      6.63 o 
  12   1   2       11.28       42.99      9.71 o 
  13   1   2      103.67       98.61     10.79 o 
 -13   2   2        0.43       -2.47      7.09 o 
 -12   2   2        7.56       -1.39      9.40 o 
 -11   2   2      130.75      122.81      9.09 o 
 -10   2   2        4.65       14.64      8.32 o 
  -9   2   2      125.05      137.91      8.78 o 
  -8   2   2       18.39       25.22      7.32 o 
  -7   2   2       67.84       75.70      6.24 o 
  -6   2   2      599.00      626.05      7.37 o 
  -5   2   2       66.36       72.75      5.59 o 
  -4   2   2      603.59      663.49     13.25 o 
  -3   2   2        0.02        5.24      9.55 o 
  -2   2   2      762.10      776.59     15.72 o 
  -1   2   2     8078.95     8347.91     35.59 o 
   0   2   2     5861.08     6164.16    321.42 o 
   1   2   2      231.68      177.59     10.11 o 
   2   2   2      186.64      166.36      4.90 o 
   3   2   2     2071.41     2239.47     24.29 o 
   4   2   2       74.02       76.09      5.40 o 
   5   2   2       53.51       45.80      4.90 o 
   6   2   2      197.16      238.72      5.46 o 
   7   2   2      264.34      228.15      8.95 o 
   8   2   2      235.10      227.27      6.21 o 
   9   2   2        3.30       -5.86      5.86 o 
  10   2   2       11.14       21.57      8.63 o 
  11   2   2       28.82       20.19      6.63 o 
  12   2   2        1.85        9.86      9.86 o 
  13   2   2       39.53       44.22     10.79 o 
 -13   3   2        0.11        4.78      7.24 o 
 -12   3   2       92.25       80.28      9.86 o 
 -11   3   2       43.00       48.23      8.63 o 
 -10   3   2       30.52       27.74      6.16 o 
  -9   3   2       22.80       28.33      5.29 o 
  -8   3   2      427.18      414.09      7.20 o 
  -7   3   2      113.20      102.77      5.00 o 
  -6   3   2      738.81      841.63      9.52 o 
  -5   3   2     2061.92     2108.30     52.28 o 
  -4   3   2      919.01      959.94     12.48 o 
  -3   3   2       25.56       39.60      9.40 o 
  -2   3   2       98.51       44.99     10.63 o 
  -1   3   2       27.35       13.71      8.01 o 
   0   3   2        8.44        8.47      8.47 o 
   1   3   2       47.86       33.07      6.14 o 
   2   3   2      501.47      523.47      6.48 o 
   3   3   2      182.30      184.86      4.53 o 
   4   3   2      114.82      130.36      4.52 o 
   5   3   2      736.88      731.14      6.32 o 
   6   3   2      856.70      903.07     14.19 o 
   7   3   2      520.10      474.58     23.96 o 
   8   3   2        1.91        7.30      5.95 o 
   9   3   2      517.41      506.83     18.33 o 
  10   3   2        0.02       -0.62      8.78 o 
  11   3   2        5.27       25.89      9.40 o 
  12   3   2       29.88       35.75      7.09 o 
 -13   4   2      199.63      208.02      8.01 o 
 -12   4   2       56.36       76.89      9.71 o 
 -11   4   2      158.33      139.91      6.78 o 
 -10   4   2       34.17       27.80      6.39 o 
  -9   4   2      157.86      151.10     12.01 o 
  -8   4   2      295.84      294.63      6.25 o 
  -7   4   2        7.67        5.85      5.13 o 
  -6   4   2      495.16      518.78      6.58 o 
  -5   4   2       89.60       95.84      4.56 o 
  -4   4   2      207.21      218.74      6.81 o 
  -3   4   2     1200.08     1285.08     15.56 o 
   0   4   2     3290.40     3731.72     22.73 o 
   1   4   2       55.63       65.79      8.09 o 
   2   4   2     2150.48     2069.94     31.21 o 
   3   4   2       93.54      126.33      4.71 o 
   4   4   2       68.73       71.12      4.39 o 
   5   4   2      589.42      630.29      6.16 o 
   6   4   2       47.57       54.55      9.09 o 
   7   4   2       25.84       23.99      5.33 o 
   8   4   2      127.70      101.89      5.91 o 
   9   4   2       49.99       66.76      8.98 o 
  10   4   2       10.37       18.95      9.25 o 
  11   4   2        7.29        7.70      6.78 o 
  12   4   2       97.02       93.22     10.48 o 
 -13   5   2       27.86       25.73     10.48 o 
 -12   5   2       29.02       29.89      9.71 o 
 -11   5   2        3.07        0.65      6.66 o 
 -10   5   2       46.91       43.51      5.96 o 
  -9   5   2      270.69      253.52      5.05 o 
  -8   5   2      530.04      489.49     10.40 o 
  -7   5   2      196.60      178.11      5.42 o 
  -6   5   2       12.44       16.87      5.01 o 
  -5   5   2       37.07       39.81      4.93 o 
  -4   5   2       43.46       56.02      6.63 o 
  -3   5   2       56.86       70.73      9.25 o 
  -2   5   2      271.72      257.63     12.94 o 
   0   5   2     1768.88     2005.89     27.12 o 
   1   5   2      735.39      739.68     46.77 o 
   2   5   2      310.97      364.28     15.41 o 
   3   5   2     1406.36     1428.27      8.34 o 
   4   5   2     1231.64     1279.42      8.51 o 
   5   5   2      734.28      691.58      8.21 o 
   6   5   2      140.82      157.48      6.78 o 
   7   5   2      525.56      521.16      6.23 o 
   8   5   2      223.58      267.30      5.46 o 
   9   5   2      153.51      169.02      5.38 o 
  10   5   2       10.69       15.87      9.09 o 
  11   5   2        2.55       15.87      9.71 o 
  12   5   2       25.25       36.83     10.48 o 
 -13   6   2        7.34       11.40     10.63 o 
 -12   6   2       21.43       11.19      7.58 o 
 -11   6   2       71.56       55.71      5.47 o 
 -10   6   2       31.21       28.03      5.30 o 
  -9   6   2        0.59       -5.07      5.07 o 
  -8   6   2      289.67      281.21      8.35 o 
  -7   6   2      513.63      510.35      7.77 o 
  -6   6   2      610.79      550.64     11.86 o 
  -5   6   2      267.33      300.80      7.09 o 
  -4   6   2      213.76      222.13      6.85 o 
  -3   6   2      436.52      523.35      8.17 o 
  -2   6   2      149.57      125.73     13.10 o 
   1   6   2        1.02        7.24      6.32 o 
   2   6   2      438.59      436.53      9.86 o 
   3   6   2        8.79        3.79      6.16 o 
   4   6   2      119.90      159.73      8.47 o 
   5   6   2        6.08        9.34      5.22 o 
   6   6   2      933.47      854.38      6.89 o 
   7   6   2      432.27      439.96      7.34 o 
   8   6   2      113.65       94.39      5.42 o 
   9   6   2        5.58        2.25      5.65 o 
  10   6   2        3.61        4.54      7.08 o 
  11   6   2        0.01       -4.47      7.24 o 
 -12   7   2        9.30        4.10      6.78 o 
 -11   7   2      161.61      158.89      6.40 o 
 -10   7   2       22.86       25.87      5.28 o 
  -9   7   2      517.56      518.39      5.74 o 
  -8   7   2     1302.35     1262.80     30.31 o 
  -7   7   2      180.06      191.55      4.87 o 
  -6   7   2       36.82       33.81      5.24 o 
  -5   7   2      224.53      207.77      9.63 o 
  -4   7   2      242.63      220.42      7.48 o 
  -3   7   2      730.25      780.81     13.41 o 
  -2   7   2       87.40       86.90      8.63 o 
   1   7   2     4479.71     3964.63     17.41 o 
   2   7   2      317.97      290.45      9.71 o 
   3   7   2      395.03      381.05     10.32 o 
   4   7   2      598.70      564.52     12.25 o 
   5   7   2        0.01        5.20      5.91 o 
   6   7   2     1885.80     1770.85     43.28 o 
   7   7   2        0.82       11.61      5.07 o 
   8   7   2       17.90       18.07      4.57 o 
   9   7   2       41.74       48.62      4.98 o 
  10   7   2        5.78       13.06      5.55 o 
  11   7   2        2.48       10.32     10.48 o 
 -12   8   2        0.18       -3.30      6.57 o 
 -11   8   2        7.88       15.17      6.08 o 
 -10   8   2      188.06      192.45      5.77 o 
  -9   8   2       12.00       15.39      5.25 o 
  -8   8   2      299.02      296.74      5.72 o 
  -7   8   2        0.13        5.34      5.01 o 
  -6   8   2     1608.05     1509.19     18.64 o 
  -5   8   2     1120.88      998.33     19.65 o 
  -4   8   2       80.83       56.47      6.88 o 
  -3   8   2       85.35      117.26      8.94 o 
  -2   8   2        0.65       12.64      8.78 o 
  -1   8   2       55.61       72.88      6.47 o 
   0   8   2        5.79       16.64      6.16 o 
   1   8   2      172.66      145.27      6.70 o 
   2   8   2      177.96      172.48     18.03 o 
   3   8   2       38.17       52.71      6.53 o 
   4   8   2      624.49      634.88     14.68 o 
   5   8   2        9.48       11.29      4.28 o 
   6   8   2       40.03       42.64      5.09 o 
   7   8   2      172.28      189.34     14.05 o 
   8   8   2       15.71       11.98      5.30 o 
   9   8   2      130.28      127.95      6.26 o 
  10   8   2        1.68        3.92      6.80 o 
 -12   9   2       49.39       51.54      7.25 o 
 -11   9   2      282.56      295.04      8.16 o 
 -10   9   2       19.71       22.51      5.74 o 
  -9   9   2        0.01       -2.56      5.34 o 
  -8   9   2      295.53      264.48     10.15 o 
  -7   9   2        6.53        8.42      4.36 o 
  -6   9   2       40.32       45.42      5.05 o 
  -5   9   2      151.31      161.00     12.02 o 
  -4   9   2        1.76       -1.08      8.94 o 
  -3   9   2       39.24       35.44      6.16 o 
  -2   9   2       50.66       52.08      6.47 o 
  -1   9   2       25.00       18.18      8.94 o 
   0   9   2      263.79      263.79      7.24 o 
   1   9   2     1326.96     1271.69     93.30 o 
   2   9   2      626.77      563.05     15.02 o 
   3   9   2     2606.77     2403.27     45.38 o 
   4   9   2      199.17      188.48     37.44 o 
   5   9   2       71.90       88.06      4.62 o 
   6   9   2       33.94       29.71      4.09 o 
   7   9   2       42.44       35.56      5.39 o 
   8   9   2       11.86       24.17      8.69 o 
   9   9   2        7.99        8.79      5.33 o 
  10   9   2        1.46       -3.03      5.89 o 
 -11  10   2       21.64       29.62      6.11 o 
 -10  10   2       49.39       52.48      5.07 o 
  -9  10   2        2.58        8.12      5.65 o 
  -8  10   2      155.18      152.07      4.93 o 
  -7  10   2        1.86       11.24      5.70 o 
  -6  10   2      216.25      185.86      6.76 o 
  -5  10   2       81.61       67.18      6.47 o 
  -4  10   2      211.71      154.55      9.09 o 
  -3  10   2       23.24       31.90      8.47 o 
  -2  10   2       34.65        5.24      8.78 o 
  -1  10   2      775.72      727.13     10.48 o 
   0  10   2      261.90      291.99      9.40 o 
   1  10   2       88.58       85.54     10.09 o 
   2  10   2      172.96      172.60      6.32 o 
   3  10   2      217.10      240.40      5.55 o 
   4  10   2       43.28       45.09      6.32 o 
   5  10   2       85.14       89.37     13.02 o 
   6  10   2      304.83      304.83      8.34 o 
   7  10   2       59.76       55.48      5.66 o 
   8  10   2      551.73      607.76     14.10 o 
   9  10   2       10.97       19.54      7.40 o 
 -11  11   2       57.47       59.68     12.26 o 
 -10  11   2        6.45        7.00      6.81 o 
  -9  11   2        4.92        3.32      5.97 o 
  -8  11   2       91.84       91.69      6.86 o 
  -7  11   2       66.42       64.66      5.50 o 
  -6  11   2        0.77       -8.94      8.94 o 
  -5  11   2        1.69       16.02      8.47 o 
  -4  11   2       75.22       80.12      8.78 o 
  -3  11   2        8.70       23.88      8.47 o 
  -2  11   2      384.69      379.51      7.40 o 
  -1  11   2        7.75        8.32      6.01 o 
   0  11   2        8.16       21.73      5.88 o 
   1  11   2      427.95      390.55      6.47 o 
   2  11   2      208.92      169.04      6.48 o 
   3  11   2       14.44       20.08      6.16 o 
   4  11   2        0.52        9.25      6.32 o 
   5  11   2       10.05       21.31      6.70 o 
   6  11   2      134.92      153.12      5.23 o 
   7  11   2       17.95       17.51      5.04 o 
   8  11   2       30.40       25.60      6.11 o 
 -10  12   2       24.08       21.66      6.21 o 
  -9  12   2       51.65       51.48      6.01 o 
  -8  12   2      143.25      153.58      7.08 o 
  -7  12   2        0.59        4.24      4.69 o 
  -6  12   2        2.18        1.25      5.42 o 
  -5  12   2       12.49       29.89      8.78 o 
  -4  12   2       19.18       23.58      8.78 o 
  -3  12   2      285.13      254.70      9.40 o 
  -2  12   2      121.90      120.50      6.47 o 
  -1  12   2       90.68       89.35      6.21 o 
   0  12   2      312.30      309.86     13.71 o 
   1  12   2       18.31       15.00      6.26 o 
   2  12   2       99.27       99.13      5.27 o 
   3  12   2       39.50       33.55      4.57 o 
   4  12   2        0.23        8.47     11.56 o 
   5  12   2        6.97       19.12      5.61 o 
   6  12   2       19.59       34.37      8.40 o 
   7  12   2       50.15       73.21      8.09 o 
  -9  13   2       58.43       50.38      6.32 o 
  -8  13   2       36.29       51.33     12.79 o 
  -7  13   2       77.35       79.04     22.03 o 
  -6  13   2       14.16       12.92      6.70 o 
  -5  13   2       62.14       68.04      4.74 o 
  -4  13   2      151.73      123.60      5.43 o 
  -3  13   2      110.24      108.52      6.65 o 
  -2  13   2       19.27       34.03     11.33 o 
  -1  13   2       40.23       57.77      6.32 o 
   0  13   2        0.01       -5.16      5.16 o 
   1  13   2        9.66       11.10      9.01 o 
   2  13   2       21.70       27.89      6.43 o 
   3  13   2       63.22       56.55      6.47 o 
   4  13   2        0.00       15.14      5.16 o 
   5  13   2       78.36       76.09     19.03 o 
   6  13   2        1.95        5.65      9.17 o 
  -8  14   2      382.57      366.36      8.28 o 
  -7  14   2        1.24       10.13      7.24 o 
  -6  14   2       43.90       43.15     11.71 o 
  -5  14   2        1.37        1.60      7.94 o 
  -4  14   2       75.76       85.30     22.73 o 
  -3  14   2       28.38       27.98      5.33 o 
  -2  14   2       99.97       82.21     16.72 o 
  -1  14   2        0.50       -4.58      4.58 o 
   0  14   2       53.66       43.38      6.92 o 
   1  14   2      116.84      124.24      5.72 o 
   2  14   2        1.80        8.47      4.90 o 
   3  14   2       28.56       41.74      5.84 o 
   4  14   2        0.15       18.18      6.06 o 
   5  14   2      137.29      142.82     15.41 o 
  -6  15   2      640.39      658.91     18.11 o 
  -5  15   2        1.47       13.64      7.30 o 
  -4  15   2       92.36       79.49      5.90 o 
  -3  15   2       58.88       55.94      9.40 o 
  -2  15   2       67.34       67.79      5.84 o 
  -1  15   2       76.55       80.73      7.07 o 
   0  15   2        4.56       15.88      6.01 o 
   1  15   2        0.53        4.06      5.87 o 
   2  15   2       27.57       37.52      9.17 o 
   3  15   2      115.82      113.82      7.52 o 
  -3  16   2       40.29       34.71      5.44 o 
  -2  16   2       23.90       29.99     17.03 o 
  -1  16   2        4.80       16.73      9.71 o 
   0  16   2        1.52       16.52      7.57 o 
  -2 -16   3       11.77       11.25      7.40 o 
  -1 -16   3        9.01       17.26     10.17 o 
   0 -16   3      115.34      137.91      7.55 o 
   1 -16   3       68.73       51.31      7.40 o 
   2 -16   3       67.14       72.57     10.79 o 
   3 -16   3       56.18       66.10     10.63 o 
   4 -16   3       28.67       36.06     10.17 o 
   5 -16   3       14.92       14.18      7.86 o 
  -5 -15   3       38.07       26.63      6.80 o 
  -4 -15   3       32.46       28.10      8.64 o 
  -3 -15   3      114.44      107.09     10.63 o 
  -2 -15   3        0.04       10.48      9.86 o 
  -1 -15   3       39.01       50.54      7.09 o 
   0 -15   3       30.19       28.04      9.71 o 
   1 -15   3       10.08       25.42      6.93 o 
   2 -15   3        0.24        5.86      9.55 o 
   3 -15   3       47.52       65.49      9.71 o 
   4 -15   3       87.83       78.28     10.17 o 
   5 -15   3       28.25       42.07      7.09 o 
   6 -15   3       48.40       47.92      7.40 o 
   7 -15   3       17.84       35.13     10.79 o 
  -6 -14   3       15.75        5.49      5.63 o 
  -5 -14   3       48.61       58.92      6.04 o 
  -4 -14   3      102.44      121.20     12.87 o 
  -3 -14   3        0.11        5.59      7.40 o 
  -2 -14   3        1.49        8.63      9.55 o 
  -1 -14   3      118.10      139.60      6.78 o 
   0 -14   3        0.28        9.71      9.09 o 
   1 -14   3      129.73      106.47      6.93 o 
   2 -14   3       27.38       35.75      8.78 o 
   3 -14   3       17.63       20.34      9.25 o 
   4 -14   3      237.09      235.60     10.02 o 
   5 -14   3        7.80        3.24      9.55 o 
   6 -14   3      162.53      170.88     10.32 o 
   7 -14   3       19.09       20.49      7.55 o 
   8 -14   3        1.87       -5.86      7.40 o 
  -7 -13   3        3.97        3.90      6.50 o 
  -6 -13   3      134.81      130.24     25.00 o 
  -5 -13   3        0.15       15.29      6.92 o 
  -4 -13   3      173.99      192.09      6.13 o 
  -3 -13   3       13.50        8.88      6.48 o 
  -2 -13   3      541.94      534.40      8.79 o 
  -1 -13   3       49.20       27.27      9.09 o 
   0 -13   3       13.36       28.04      8.78 o 
   1 -13   3        0.00       11.86      6.01 o 
   2 -13   3      131.38      126.81      8.78 o 
   3 -13   3       69.45       32.05      8.78 o 
   4 -13   3       74.13       59.63      6.32 o 
   5 -13   3      239.04      243.61      7.55 o 
   6 -13   3        2.23        1.39      9.40 o 
   7 -13   3       50.39       70.11      7.09 o 
   8 -13   3       10.65       18.64      7.09 o 
   9 -13   3       23.85       45.92     10.17 o 
  -8 -12   3       17.31       30.88      6.25 o 
  -7 -12   3      101.45       98.05      9.27 o 
  -6 -12   3       17.04       19.85      6.75 o 
  -5 -12   3        1.89       13.41      9.09 o 
  -4 -12   3       11.38       14.99      7.10 o 
  -3 -12   3      253.03      255.23      7.01 o 
  -2 -12   3       90.17       70.00      6.92 o 
  -1 -12   3       51.48       52.86      5.77 o 
   0 -12   3      621.36      587.68      8.01 o 
   1 -12   3      813.72      749.01      8.32 o 
   2 -12   3       40.84       44.84      6.32 o 
   3 -12   3        2.51       -6.01      6.01 o 
   4 -12   3      553.63      536.22     10.32 o 
   5 -12   3       26.05       28.35      6.47 o 
   6 -12   3      250.09      253.16      9.40 o 
   7 -12   3        1.02        1.23      6.63 o 
   8 -12   3       29.20       36.06      9.40 o 
   9 -12   3        0.04        9.71     10.02 o 
  10 -12   3       10.43       21.88     10.63 o 
  -9 -11   3        1.70        1.01      8.01 o 
  -8 -11   3      152.59      138.48      7.51 o 
  -7 -11   3       11.93       31.74      4.84 o 
  -6 -11   3        9.06       12.71      6.48 o 
  -5 -11   3      115.05      107.78     10.55 o 
  -4 -11   3        5.18        9.55      8.94 o 
  -3 -11   3      143.92      163.99      5.81 o 
  -2 -11   3        1.96        9.60      5.19 o 
  -1 -11   3        6.94        2.58      6.55 o 
   0 -11   3      119.35      120.65      8.94 o 
   1 -11   3       54.22       73.27     11.25 o 
   2 -11   3       27.30       29.94      8.94 o 
   3 -11   3      619.37      627.39      7.34 o 
   4 -11   3      151.99      139.42     16.80 o 
   5 -11   3        2.78        3.77      8.78 o 
   6 -11   3      200.91      157.48      9.71 o 
   7 -11   3       11.07       -5.08      9.40 o 
   8 -11   3        1.14       26.81      9.40 o 
   9 -11   3        0.47        1.54      9.71 o 
  10 -11   3        1.13       36.06     10.17 o 
  11 -11   3        7.27       -4.62      7.86 o 
 -10 -10   3       10.60       20.56      9.82 o 
  -9 -10   3      358.57      382.41      7.24 o 
  -8 -10   3      310.45      280.41     16.80 o 
  -7 -10   3       37.91       51.58      5.43 o 
  -6 -10   3      113.10      119.54      5.64 o 
  -5 -10   3        2.46       10.66      4.46 o 
  -4 -10   3       74.03       85.57      6.32 o 
  -3 -10   3        2.01       15.87      8.47 o 
  -2 -10   3        0.42        2.61      6.15 o 
  -1 -10   3      574.87      553.48      8.17 o 
   0 -10   3       10.91       19.11      6.32 o 
   1 -10   3      502.34      471.29     24.88 o 
   2 -10   3     1550.83     1489.19     34.82 o 
   3 -10   3      144.90      158.47      5.89 o 
   4 -10   3     1171.20     1121.12      8.21 o 
   5 -10   3       16.31       18.36      6.82 o 
   6 -10   3       24.41       36.69     13.64 o 
   7 -10   3      120.82      116.80      9.40 o 
   8 -10   3        5.72       18.34      9.09 o 
   9 -10   3       34.01       34.05      9.55 o 
  10 -10   3        9.84       19.72     10.02 o 
  11 -10   3        5.45        5.86     10.48 o 
 -10  -9   3       43.63       53.21      8.00 o 
  -9  -9   3       17.27       13.93      6.46 o 
  -8  -9   3        1.91       10.75      6.11 o 
  -7  -9   3       76.02       81.03      6.59 o 
  -6  -9   3       23.25       15.64      6.21 o 
  -5  -9   3       10.75       13.02      6.10 o 
  -4  -9   3      370.42      343.78      6.97 o 
  -3  -9   3      172.79      181.20      7.36 o 
  -2  -9   3       63.22       51.93      9.09 o 
  -1  -9   3       15.32       19.41      6.01 o 
   0  -9   3       15.65        7.24      6.32 o 
   1  -9   3      115.55      113.36      6.86 o 
   2  -9   3       62.26       67.79     12.82 o 
   3  -9   3        0.32        1.28      4.70 o 
   4  -9   3     1216.88     1115.77     11.94 o 
   5  -9   3      250.88      235.22      5.60 o 
   6  -9   3        3.23        8.86      5.99 o 
   7  -9   3      422.88      421.83     10.32 o 
   8  -9   3      231.99      223.27      9.86 o 
   9  -9   3       14.62       18.80      9.25 o 
  10  -9   3        0.03        2.47      9.55 o 
  11  -9   3        3.32       -8.32     10.63 o 
  12  -9   3        0.81        2.16     11.09 o 
 -11  -8   3       89.14       69.95     10.48 o 
 -10  -8   3       30.53        7.86      9.71 o 
  -9  -8   3      168.50      170.59      6.55 o 
  -8  -8   3       19.91       13.60      7.04 o 
  -7  -8   3      649.17      609.00     26.12 o 
  -6  -8   3       20.79       27.28      5.05 o 
  -5  -8   3       10.14        7.30      4.87 o 
  -4  -8   3      269.75      308.98     12.94 o 
  -3  -8   3       68.79       67.95      9.25 o 
  -2  -8   3      166.53      170.57      6.93 o 
  -1  -8   3      101.35      116.92     12.79 o 
   0  -8   3      266.19      225.62     12.17 o 
   1  -8   3      850.56      882.20     36.44 o 
   2  -8   3        8.16        7.84      5.42 o 
   3  -8   3      448.76      424.10      5.85 o 
   4  -8   3        0.01        4.95      4.54 o 
   5  -8   3      127.52      119.75      4.76 o 
   6  -8   3       64.86       62.26     11.12 o 
   7  -8   3     1635.84     1556.29      9.37 o 
   8  -8   3       11.89       24.14      5.27 o 
   9  -8   3      237.12      205.09      9.86 o 
  10  -8   3        0.64        3.24      9.55 o 
  11  -8   3       21.46       16.64     10.02 o 
  12  -8   3       20.04       20.65     10.63 o 
 -11  -7   3        3.46       11.25     10.02 o 
 -10  -7   3       92.81       96.30      9.71 o 
  -9  -7   3        4.37        7.99      6.48 o 
  -8  -7   3        6.36       12.03      7.34 o 
  -7  -7   3        1.01        3.60      5.07 o 
  -6  -7   3      107.43       94.17      6.54 o 
  -5  -7   3      143.04      145.15      6.64 o 
  -4  -7   3       97.07      104.16      9.40 o 
  -3  -7   3       70.81       76.43      9.40 o 
  -2  -7   3      223.91      224.04      5.77 o 
  -1  -7   3       76.92       80.73      6.32 o 
   0  -7   3        3.96        8.37      4.99 o 
   1  -7   3      229.68      200.90      6.70 o 
   2  -7   3      196.32      173.88      4.44 o 
   3  -7   3      117.70      120.62      4.20 o 
   4  -7   3       94.61      106.42      5.64 o 
   5  -7   3       36.99       32.93      6.38 o 
   6  -7   3        0.58        6.24      8.23 o 
   7  -7   3      621.05      569.03     20.70 o 
   8  -7   3      215.60      184.40      7.09 o 
   9  -7   3        0.44        2.15      5.22 o 
  10  -7   3        0.41        3.10      8.32 o 
  11  -7   3        7.75       10.94     11.86 o 
  12  -7   3       78.54       96.00     13.41 o 
 -12  -6   3       30.48       12.94     10.48 o 
 -11  -6   3       65.15       90.91      9.86 o 
 -10  -6   3       33.79       43.45      9.25 o 
  -9  -6   3        0.17       -3.08      6.16 o 
  -8  -6   3      107.62       92.07      5.25 o 
  -7  -6   3       12.60        4.15      6.73 o 
  -6  -6   3       10.59        5.23      6.32 o 
  -5  -6   3       54.19       55.19     10.63 o 
  -4  -6   3      264.80      267.80      9.86 o 
  -3  -6   3        1.91        8.25      5.05 o 
  -2  -6   3     1900.75     1984.80     92.37 o 
  -1  -6   3       63.82       54.92      5.21 o 
   0  -6   3        9.45        3.10      5.27 o 
   1  -6   3     1954.02     1916.42     56.32 o 
   2  -6   3      287.16      270.46      9.72 o 
   3  -6   3     2294.47     2347.44     74.80 o 
   4  -6   3      663.27      718.69      6.05 o 
   5  -6   3       98.52      110.54      4.78 o 
   6  -6   3     1058.87     1000.90      6.97 o 
   7  -6   3     1008.21      962.90     13.23 o 
   8  -6   3     1349.69     1300.17      7.96 o 
   9  -6   3       20.80       23.43      4.43 o 
  10  -6   3       16.07        9.98      6.70 o 
  11  -6   3       56.40       60.04      9.40 o 
  12  -6   3      260.56      249.31      8.43 o 
  13  -6   3        0.89       13.04      8.68 o 
 -12  -5   3        3.12        0.46     10.02 o 
 -11  -5   3       68.57       71.03      9.55 o 
 -10  -5   3       99.35       97.54      6.78 o 
  -9  -5   3       51.72       37.75      6.47 o 
  -8  -5   3      148.08      153.71      7.23 o 
  -7  -5   3       89.85      109.67      6.13 o 
  -6  -5   3      235.10      246.19      7.11 o 
  -5  -5   3      170.02      177.97     10.17 o 
  -4  -5   3       68.47       82.29      6.54 o 
  -3  -5   3       45.18       49.55      6.26 o 
  -2  -5   3     1976.13     2139.83     58.78 o 
  -1  -5   3        7.27        6.43      5.27 o 
   0  -5   3       48.78       61.80      6.64 o 
   1  -5   3      110.78       85.15      5.76 o 
   2  -5   3      243.66      270.76     11.56 o 
   3  -5   3      782.37      739.18     28.10 o 
   4  -5   3      541.56      637.93      9.33 o 
   5  -5   3      847.02      918.75     12.00 o 
   6  -5   3      463.18      433.56      5.85 o 
   7  -5   3      334.33      319.64     10.12 o 
   8  -5   3       15.12       13.55      4.39 o 
   9  -5   3       19.82       17.73      3.85 o 
  10  -5   3       50.69       43.36      7.18 o 
  11  -5   3       50.15       57.73      8.17 o 
  12  -5   3      130.67      136.47      8.63 o 
  13  -5   3       98.99      104.93      7.86 o 
 -12  -4   3        8.23       10.48      9.86 o 
 -11  -4   3      123.91      103.39      9.55 o 
 -10  -4   3        8.22       30.20      8.78 o 
  -9  -4   3       84.33       92.14      6.47 o 
  -8  -4   3       63.71       46.38      8.47 o 
  -7  -4   3      371.46      354.23     13.84 o 
  -6  -4   3     1046.77     1012.55     17.18 o 
  -5  -4   3      382.36      374.89     13.41 o 
  -4  -4   3       16.94       13.54      6.26 o 
  -3  -4   3     1621.85     1806.88     27.89 o 
  -2  -4   3       22.75       19.91      5.58 o 
  -1  -4   3        0.19        8.74      5.64 o 
   0  -4   3       18.44       23.91      7.30 o 
   1  -4   3        0.84        5.71      4.96 o 
   2  -4   3        0.09        0.55      5.56 o 
   3  -4   3      162.17      160.15      4.94 o 
   4  -4   3        0.12        5.03      4.17 o 
   5  -4   3      433.50      467.99      7.35 o 
   6  -4   3      917.66      969.34     13.28 o 
   7  -4   3        8.11       11.79      3.91 o 
   8  -4   3       35.88       44.71      4.03 o 
   9  -4   3      788.07      763.00      5.65 o 
  10  -4   3       13.56       10.08      6.89 o 
  11  -4   3        3.69        6.55      7.10 o 
  12  -4   3       34.71       33.28      9.86 o 
  13  -4   3       53.92       69.49     10.63 o 
 -13  -3   3       18.41       31.13      7.55 o 
 -12  -3   3        5.40        6.32      6.63 o 
 -11  -3   3      206.75      200.00      6.93 o 
 -10  -3   3        1.31       -0.77      8.47 o 
  -9  -3   3        7.76       22.03      8.01 o 
  -8  -3   3     1131.07     1113.12     10.94 o 
  -7  -3   3       29.39       23.73      8.63 o 
  -6  -3   3     1094.89     1058.33     10.25 o 
  -5  -3   3      604.99      611.88     10.46 o 
  -4  -3   3     2298.94     2245.27     23.42 o 
  -3  -3   3      332.59      329.53      7.84 o 
  -2  -3   3     2390.87     2542.84     41.83 o 
  -1  -3   3     1169.07     1174.55      9.86 o 
   0  -3   3       29.22       37.80      7.12 o 
   1  -3   3      134.47      136.53      8.66 o 
   2  -3   3      204.97      171.42      9.25 o 
   3  -3   3      873.73      941.36     15.75 o 
   4  -3   3       31.89       48.49      4.51 o 
   5  -3   3        0.54        6.61      4.60 o 
   6  -3   3      573.65      511.54      5.89 o 
   7  -3   3        2.55        2.06      5.00 o 
   8  -3   3       10.48       21.31      4.81 o 
   9  -3   3       39.87       29.38      4.59 o 
  10  -3   3      246.30      211.03      6.34 o 
  11  -3   3       16.20       15.57      6.23 o 
  12  -3   3       19.76       15.72      6.63 o 
  13  -3   3       35.04       45.61     10.63 o 
 -13  -2   3      181.00      172.88     11.09 o 
 -12  -2   3        4.82       -4.78      9.09 o 
 -11  -2   3        2.41       15.41      8.78 o 
 -10  -2   3      128.43      112.64      8.78 o 
  -9  -2   3       47.50       51.93      5.86 o 
  -8  -2   3     1132.16     1095.70     11.09 o 
  -7  -2   3      350.35      361.02      7.24 o 
  -6  -2   3      147.89      142.68      9.09 o 
  -5  -2   3      178.54      190.09      9.91 o 
  -4  -2   3      243.80      242.34      8.60 o 
  -3  -2   3      159.81      169.58      7.57 o 
  -2  -2   3     2687.24     2646.99     38.60 o 
  -1  -2   3       40.63       68.31     10.02 o 
   0  -2   3     3825.67     3559.64    225.81 o 
   1  -2   3     1060.15     1014.75     51.08 o 
   2  -2   3     1898.00     1919.62      9.94 o 
   3  -2   3      725.28      753.22     14.57 o 
   4  -2   3      559.34      516.64      6.45 o 
   5  -2   3       14.80       18.25      4.61 o 
   6  -2   3       46.70       58.56      3.96 o 
   7  -2   3      265.86      244.28      4.54 o 
   8  -2   3       23.14       20.41      3.67 o 
   9  -2   3       47.71       42.40      4.19 o 
  10  -2   3       63.68       68.18      5.84 o 
  11  -2   3       58.91       59.17      6.63 o 
  12  -2   3        9.44       15.72      6.63 o 
  13  -2   3       32.01       39.75     10.48 o 
 -13  -1   3       16.52       14.18     10.32 o 
 -12  -1   3       21.76       31.90      9.40 o 
 -11  -1   3        8.67       34.52      8.78 o 
 -10  -1   3       10.12        5.24      8.63 o 
  -9  -1   3        2.03       -4.78      5.86 o 
  -8  -1   3      221.29      215.57      6.78 o 
  -7  -1   3      151.61      149.77      6.47 o 
  -6  -1   3       12.73       22.34      8.63 o 
  -5  -1   3      256.68      237.95     10.82 o 
  -4  -1   3        8.41       13.79      7.95 o 
  -3  -1   3      106.30      122.36      7.52 o 
  -2  -1   3     2565.43     2748.04     32.67 o 
  -1  -1   3     1611.42     1426.73     75.81 o 
   0  -1   3     4735.42     4668.55     20.02 o 
   1  -1   3     1582.84     1526.75     13.29 o 
   2  -1   3      288.02      267.61     15.83 o 
   3  -1   3     1359.76     1255.54      7.13 o 
   4  -1   3       66.15       74.76      4.74 o 
   5  -1   3       27.32       30.58      5.12 o 
   6  -1   3      229.90      209.37      4.99 o 
   7  -1   3      340.30      357.15      4.69 o 
   8  -1   3        4.53        1.68      4.05 o 
   9  -1   3        0.12       19.16      9.11 o 
  10  -1   3      237.27      239.91      6.78 o 
  11  -1   3       48.28       36.36      9.09 o 
  12  -1   3        0.00        9.25      9.55 o 
  13  -1   3        2.27        3.70      7.09 o 
 -13   0   3      172.01      156.55      7.86 o 
 -12   0   3       41.69       48.07      6.63 o 
 -11   0   3      104.92      109.86      9.25 o 
 -10   0   3      285.54      256.40      9.40 o 
  -9   0   3      406.60      370.58      6.93 o 
  -8   0   3       39.06       21.73      8.47 o 
  -7   0   3        1.82        2.77      8.47 o 
  -6   0   3      134.81      108.82      7.55 o 
  -5   0   3     1147.06     1241.31     21.73 o 
  -4   0   3       22.15       29.79      7.24 o 
  -3   0   3      190.35      225.39      8.17 o 
  -2   0   3     1261.87     1269.87     26.04 o 
  -1   0   3    10206.75    10074.47    238.37 o 
   0   0   3     7681.77     7648.57     53.01 o 
   1   0   3      210.43      237.52     11.39 o 
   2   0   3      377.79      324.16      7.87 o 
   3   0   3      379.86      428.06      5.11 o 
   4   0   3     2485.84     2527.10     12.30 o 
   5   0   3       19.64       32.57      4.14 o 
   6   0   3        0.71        1.44      4.04 o 
   7   0   3      229.23      216.37      4.47 o 
   8   0   3       52.25       65.26      4.93 o 
   9   0   3       92.76       93.01      4.14 o 
  10   0   3       30.30       50.39      8.63 o 
  11   0   3       18.45       16.02      6.32 o 
  12   0   3       70.95       80.90      7.24 o 
  13   0   3      120.34      100.46     10.63 o 
 -13   1   3       23.17       25.42     10.17 o 
 -12   1   3        0.13       -9.55      9.55 o 
 -11   1   3       78.23      107.55      8.94 o 
 -10   1   3       92.17       83.67      6.32 o 
  -9   1   3       54.41       60.09      8.47 o 
  -8   1   3        3.51        6.63      5.86 o 
  -7   1   3      182.60      181.56      5.89 o 
  -6   1   3      481.80      496.84      7.21 o 
  -5   1   3      111.53       91.68     11.56 o 
  -4   1   3        3.96        5.39     11.56 o 
  -3   1   3     2576.42     2718.74     15.31 o 
  -2   1   3       98.59       59.81      6.80 o 
  -1   1   3      148.13      117.64      8.72 o 
   0   1   3      473.70      504.77      9.10 o 
   2   1   3      326.98      288.84      6.63 o 
   3   1   3      976.08     1049.44      6.56 o 
   4   1   3        4.67        6.06      4.36 o 
   5   1   3       85.91       76.59      4.57 o 
   6   1   3       24.72       22.92      3.61 o 
   7   1   3      122.30      129.96      4.41 o 
   8   1   3       83.62       86.16      4.14 o 
   9   1   3        6.23       15.29      7.08 o 
  10   1   3       26.93       24.35      8.78 o 
  11   1   3       35.75       23.42      8.94 o 
  12   1   3       40.15       43.91      7.09 o 
  13   1   3       23.77       39.75     10.63 o 
 -13   2   3        9.05       20.49      7.24 o 
 -12   2   3       12.39       14.64      6.47 o 
 -11   2   3       18.33       30.20      6.47 o 
 -10   2   3      560.58      517.57      7.55 o 
  -9   2   3       47.97       59.32      8.32 o 
  -8   2   3      117.83      155.37     13.09 o 
  -7   2   3       48.28       55.62      4.92 o 
  -6   2   3      129.72      120.87      5.71 o 
  -5   2   3     1269.86     1394.01     16.02 o 
  -4   2   3     1006.73     1095.24     14.79 o 
  -3   2   3     4106.40     4445.22     24.19 o 
  -2   2   3      205.65      184.74      6.95 o 
  -1   2   3       42.65       47.86      8.55 o 
   0   2   3       25.90       35.00      6.98 o 
   1   2   3      477.40      491.28      7.46 o 
   2   2   3      589.09      534.12     11.71 o 
   3   2   3       18.51       28.98      4.14 o 
   4   2   3     1151.25     1169.50     22.69 o 
   5   2   3      343.91      352.41      8.25 o 
   6   2   3      289.00      259.87      4.51 o 
   7   2   3       17.56       23.60      4.57 o 
   8   2   3      363.41      366.24      9.44 o 
   9   2   3      129.37      121.96      7.44 o 
  10   2   3       46.44       64.56      9.09 o 
  11   2   3       13.41       20.96      9.40 o 
  12   2   3       12.34        9.40      7.09 o 
  13   2   3       61.83       62.10     10.63 o 
 -13   3   3       28.73       52.85      7.24 o 
 -12   3   3       63.28       61.63      6.93 o 
 -11   3   3      202.31      200.00      6.93 o 
 -10   3   3        0.04       -6.01      6.01 o 
  -9   3   3      297.72      248.04      5.83 o 
  -8   3   3      506.37      506.08     18.44 o 
  -7   3   3      246.92      273.09     11.21 o 
  -6   3   3       27.76       44.29      6.30 o 
  -5   3   3      699.81      717.12     12.02 o 
  -4   3   3      632.22      653.79     11.40 o 
  -3   3   3     3722.67     3499.44     20.03 o 
  -2   3   3     1964.37     1735.93     15.72 o 
  -1   3   3     1399.86     1467.20     15.10 o 
   0   3   3     3512.32     3646.33     13.97 o 
   1   3   3       39.04       50.21      5.01 o 
   2   3   3      114.25      106.98      4.89 o 
   3   3   3      323.80      340.42      5.97 o 
   4   3   3      131.45      127.74      4.06 o 
   5   3   3       33.34       30.27      4.30 o 
   6   3   3       13.05       20.26      5.83 o 
   7   3   3      273.29      249.45      4.55 o 
   8   3   3      409.35      399.37     12.48 o 
   9   3   3       34.51       30.60      5.05 o 
  10   3   3       21.17       19.26      6.47 o 
  11   3   3       37.11       27.43      6.93 o 
  12   3   3      256.27      263.49     10.94 o 
 -13   4   3       29.10       22.19     10.48 o 
 -12   4   3        1.26        0.31      9.71 o 
 -11   4   3       45.98       46.53      9.25 o 
 -10   4   3        1.32        6.70      6.30 o 
  -9   4   3      369.75      396.84      6.61 o 
  -8   4   3       97.93       97.32      5.64 o 
  -7   4   3     2943.43     2929.59     32.41 o 
  -6   4   3       45.04       43.67      4.41 o 
  -5   4   3      138.46      140.64      6.43 o 
  -4   4   3      356.83      390.15      9.71 o 
  -3   4   3        0.58        9.09      8.47 o 
  -2   4   3     2079.60     2261.05     15.72 o 
  -1   4   3     1883.77     2073.07     15.41 o 
   0   4   3       15.62        7.70      6.63 o 
   1   4   3     1158.43     1209.81     25.27 o 
   2   4   3        1.91        5.24      4.47 o 
   3   4   3      145.76      163.76      4.67 o 
   4   4   3        1.73        1.89      4.98 o 
   5   4   3        6.07        6.48      5.04 o 
   6   4   3        1.61        3.54      4.69 o 
   7   4   3      155.40      178.07      7.11 o 
   8   4   3      101.28      112.95      5.29 o 
   9   4   3       28.86       23.31      8.52 o 
  10   4   3       19.25       14.80      7.05 o 
  11   4   3        0.00       -1.39      9.40 o 
  12   4   3       34.79       35.29      7.40 o 
 -13   5   3        3.01       -0.92     10.32 o 
 -12   5   3       10.00       12.94      7.09 o 
 -11   5   3      105.11      102.56      6.93 o 
 -10   5   3      415.00      437.57      6.73 o 
  -9   5   3        0.57        4.96      5.71 o 
  -8   5   3      604.44      599.47      9.06 o 
  -7   5   3       17.38       23.80      5.19 o 
  -6   5   3       83.48       97.79      7.82 o 
  -5   5   3      162.14      148.91      4.63 o 
  -4   5   3        8.55       27.27      5.02 o 
  -3   5   3       43.07       32.05      8.47 o 
  -2   5   3       49.23       72.73      9.25 o 
  -1   5   3        9.21       12.64      6.32 o 
   0   5   3     2041.03     2181.95     26.19 o 
   1   5   3       39.00       27.58      6.26 o 
   2   5   3      681.93      713.01     10.02 o 
   3   5   3        9.87       14.33      5.92 o 
   4   5   3     2814.24     2771.63     42.51 o 
   5   5   3        0.62       -1.25      5.10 o 
   6   5   3        5.57       26.54      9.16 o 
   7   5   3      387.84      362.56      7.40 o 
   8   5   3       39.26       45.91      4.68 o 
   9   5   3      145.82      128.87      5.99 o 
  10   5   3        0.10        8.52      6.64 o 
  11   5   3       19.84       19.26     10.17 o 
  12   5   3        4.67       16.64      7.55 o 
 -13   6   3       93.60      112.48     11.40 o 
 -12   6   3        4.63        4.60      6.05 o 
 -11   6   3        1.81        5.02      6.30 o 
 -10   6   3       35.70       42.41      4.93 o 
  -9   6   3       19.23       28.43      5.22 o 
  -8   6   3      610.64      612.12     12.30 o 
  -7   6   3      676.39      611.65     17.82 o 
  -6   6   3       87.00       73.59      5.94 o 
  -5   6   3      487.55      492.74      6.24 o 
  -4   6   3       55.24       76.33      6.26 o 
  -3   6   3      223.27      250.58      7.29 o 
  -2   6   3      761.34      770.89      9.09 o 
  -1   6   3     1087.41     1116.04     10.17 o 
   0   6   3      203.48      170.62      7.64 o 
   1   6   3      368.01      381.65      8.09 o 
   2   6   3       94.96       76.67      7.78 o 
   3   6   3      344.94      345.21      7.14 o 
   4   6   3      408.33      406.56      7.79 o 
   5   6   3       46.71       31.27      5.29 o 
   6   6   3      780.00      775.13      7.40 o 
   7   6   3      100.99      118.49      8.78 o 
   8   6   3        2.55       -0.54      5.20 o 
   9   6   3        1.39        9.09      4.87 o 
  10   6   3       49.69       53.64      6.77 o 
  11   6   3        4.02       39.14      7.09 o 
 -12   7   3       19.44       17.88      6.83 o 
 -11   7   3        3.07        6.93      6.01 o 
 -10   7   3       77.47       72.74      4.86 o 
  -9   7   3       75.95       78.74      5.28 o 
  -8   7   3      105.33      102.20      6.33 o 
  -7   7   3      188.76      189.73      5.27 o 
  -6   7   3      272.83      264.88      5.66 o 
  -5   7   3      320.28      313.03     11.09 o 
  -4   7   3       76.27       73.60      4.30 o 
  -3   7   3        0.27        5.86      5.21 o 
  -2   7   3       71.54       78.61      5.92 o 
  -1   7   3      163.04      152.24      6.78 o 
   0   7   3        5.81       -6.26      7.16 o 
   1   7   3      487.19      560.03      9.32 o 
   2   7   3       20.62       20.63      5.37 o 
   3   7   3      219.48      184.13      9.55 o 
   4   7   3      535.86      497.59      7.73 o 
   5   7   3      181.45      167.34      6.76 o 
   6   7   3      292.57      267.21     14.56 o 
   7   7   3      111.68      120.31      5.43 o 
   8   7   3       31.29       33.30      5.24 o 
   9   7   3      108.58      122.38      6.21 o 
  10   7   3       82.49       79.94      6.37 o 
  11   7   3       57.43       80.55     12.63 o 
 -12   8   3      171.90      194.03      7.07 o 
 -11   8   3      153.56      151.50      6.48 o 
 -10   8   3      167.25      157.23      5.81 o 
  -9   8   3       43.37       41.29      6.21 o 
  -8   8   3        0.91       11.41      6.25 o 
  -7   8   3        0.31        3.72      4.39 o 
  -6   8   3       88.62       84.06      4.54 o 
  -5   8   3       20.62       27.60      4.63 o 
  -4   8   3       30.37       31.59      5.44 o 
  -3   8   3       70.24       48.21      4.88 o 
  -2   8   3        0.90       -2.16      6.16 o 
  -1   8   3      195.94      218.96      9.25 o 
   0   8   3      473.81      555.94      9.86 o 
   1   8   3       88.12       77.35      8.94 o 
   2   8   3      137.58      128.05      6.78 o 
   3   8   3      244.41      229.90      9.86 o 
   4   8   3        4.27       -0.31      8.78 o 
   5   8   3        5.54       10.01      4.30 o 
   6   8   3       44.51       47.30      9.26 o 
   7   8   3       19.38        9.29      5.31 o 
   8   8   3        0.10        4.65      5.37 o 
   9   8   3       47.78       37.81      6.81 o 
  10   8   3      133.09      151.72      7.10 o 
 -12   9   3       69.71       81.20     11.56 o 
 -11   9   3        5.08       13.31      5.86 o 
 -10   9   3       44.65       50.60      5.72 o 
  -9   9   3        0.26        5.73      4.50 o 
  -8   9   3      806.36      764.86      9.05 o 
  -7   9   3       17.47       28.28      5.19 o 
  -6   9   3      176.92      178.44      5.30 o 
  -5   9   3       52.64       45.21      4.72 o 
  -4   9   3      203.86      198.80      5.24 o 
  -3   9   3       42.85       52.46      8.40 o 
  -2   9   3       13.72       20.89      4.41 o 
  -1   9   3        5.28        7.55      5.86 o 
   0   9   3      704.83      754.87     10.79 o 
   1   9   3      135.64      116.64      8.94 o 
   2   9   3      378.27      368.88      9.86 o 
   3   9   3      891.79      885.83     36.44 o 
   4   9   3       14.89        9.07      6.05 o 
   5   9   3     1393.63     1311.74     16.10 o 
   6   9   3       43.98       48.78      5.34 o 
   7   9   3        0.59       14.45      4.62 o 
   8   9   3        6.81        6.16      9.66 o 
   9   9   3       48.10       53.57     12.17 o 
  10   9   3       82.77       99.59      6.86 o 
 -11  10   3      205.11      191.54      6.61 o 
 -10  10   3        8.28        4.00      5.84 o 
  -9  10   3       34.81       35.81      5.60 o 
  -8  10   3      367.85      315.43      8.24 o 
  -7  10   3       36.38       49.71      5.57 o 
  -6  10   3      675.02      603.72      5.35 o 
  -5  10   3       69.67       61.42      5.05 o 
  -4  10   3      109.96      132.69      5.47 o 
  -3  10   3       10.99       18.54      5.78 o 
  -2  10   3        0.68        5.78      5.99 o 
  -1  10   3       36.57       47.03     13.94 o 
   0  10   3        5.33       10.63      6.10 o 
   1  10   3      288.20      263.65      8.47 o 
   2  10   3       99.38      101.57      5.21 o 
   3  10   3       30.42       34.02      6.26 o 
   4  10   3      311.86      308.82      5.23 o 
   5  10   3       59.06       36.51      5.39 o 
   6  10   3      256.12      241.34      7.14 o 
   7  10   3       30.14       58.53     15.25 o 
   8  10   3      142.24      132.62      7.41 o 
   9  10   3       80.98       93.53     11.09 o 
 -10  11   3        1.28        0.30      7.12 o 
  -9  11   3       56.09       59.39      6.06 o 
  -8  11   3        6.70        5.69      4.86 o 
  -7  11   3        0.98       -5.33      5.33 o 
  -6  11   3       68.41       73.96      5.47 o 
  -5  11   3        1.33        6.87      5.07 o 
  -4  11   3      295.00      293.81      6.70 o 
  -3  11   3       87.61      103.33      5.24 o 
  -2  11   3      140.52      167.14      5.18 o 
  -1  11   3      422.44      443.07      5.88 o 
   0  11   3       17.61       42.24     18.57 o 
   1  11   3      290.26      252.22      8.71 o 
   2  11   3      282.93      244.06      5.12 o 
   3  11   3       48.91       52.18      6.93 o 
   4  11   3       68.01       74.54      4.69 o 
   5  11   3        0.16        6.63      6.43 o 
   6  11   3       39.98       46.76      6.70 o 
   7  11   3        0.18        1.81     14.72 o 
   8  11   3       38.11       39.24     10.71 o 
 -10  12   3       51.21       50.77      7.90 o 
  -9  12   3      127.20      123.13      6.38 o 
  -8  12   3      149.43      163.96      5.39 o 
  -7  12   3       32.99       49.89      6.76 o 
  -6  12   3        5.34       10.42      5.42 o 
  -5  12   3       33.27       35.94      4.62 o 
  -4  12   3        1.07       -1.35     10.71 o 
  -3  12   3       15.00       27.72     14.64 o 
  -2  12   3        0.31        6.01      4.25 o 
  -1  12   3       39.41       26.85     12.25 o 
   0  12   3       18.37       33.99      5.55 o 
   1  12   3       44.94       46.14     10.48 o 
   2  12   3       17.26       26.51      5.16 o 
   3  12   3      238.81      262.14     28.35 o 
   4  12   3       10.70       10.24     12.25 o 
   5  12   3        4.48       27.49     10.40 o 
   6  12   3       14.43       23.03      6.09 o 
   7  12   3      250.89      219.10      6.91 o 
  -9  13   3       57.78       44.51      8.24 o 
  -8  13   3        4.71       10.83     16.10 o 
  -7  13   3        1.72       16.93      5.84 o 
  -6  13   3       38.97       49.57      6.86 o 
  -5  13   3      213.73      226.64      5.34 o 
  -4  13   3       86.95       90.89      9.86 o 
  -3  13   3       67.23       74.12      6.43 o 
  -2  13   3        6.73       33.28     27.58 o 
  -1  13   3        0.71       26.04      6.21 o 
   0  13   3       35.30       43.33      5.47 o 
   1  13   3       30.14       38.06      6.70 o 
   2  13   3      101.19      110.59     17.26 o 
   3  13   3       54.92       60.93     15.79 o 
   4  13   3      204.34      219.86     26.12 o 
   5  13   3       43.48       22.65      7.30 o 
   6  13   3        6.64       18.34     12.02 o 
  -7  14   3       36.50       45.61     15.02 o 
  -6  14   3        0.77       28.27      6.86 o 
  -5  14   3       51.44       54.95     10.71 o 
  -4  14   3        0.01        3.05     15.56 o 
  -3  14   3      152.64      175.28      5.98 o 
  -2  14   3      100.43       95.60      4.85 o 
  -1  14   3       24.38        8.32     14.79 o 
   0  14   3        6.82        5.30     17.41 o 
   1  14   3       12.02       33.45     22.34 o 
   2  14   3        5.14        3.01      7.03 o 
   3  14   3       57.87       67.07      6.24 o 
   4  14   3       61.18       68.90      8.17 o 
   5  14   3      109.25      102.62      8.32 o 
  -6  15   3      263.53      251.47      5.99 o 
  -5  15   3       60.14       48.10     10.79 o 
  -4  15   3        0.02       19.79      5.90 o 
  -3  15   3       87.25      104.50     13.02 o 
  -2  15   3        2.91       17.74     14.18 o 
  -1  15   3        0.00       22.87     11.86 o 
   0  15   3       25.86       31.91     11.56 o 
   1  15   3       15.63       13.09      8.40 o 
   2  15   3       17.89       45.96     18.80 o 
   3  15   3        1.08       -5.44      5.44 o 
  -2 -16   4        3.39      -10.48     10.48 o 
  -1 -16   4        0.05        3.24     10.32 o 
   0 -16   4        1.13       20.49     10.32 o 
   1 -16   4        1.45        2.62     10.32 o 
   2 -16   4      165.79      176.74      7.70 o 
   3 -16   4        9.37       11.71     10.32 o 
   4 -16   4        5.10       -0.62     10.32 o 
   5 -16   4       22.63       23.88      7.70 o 
  -4 -15   4       14.43       15.28      9.94 o 
  -3 -15   4        7.08       10.70      8.15 o 
  -2 -15   4      158.62      187.21     10.32 o 
  -1 -15   4       12.33       26.50      9.86 o 
   0 -15   4        1.44        8.63      9.86 o 
   1 -15   4       10.28        5.08      9.86 o 
   2 -15   4       14.27        7.24      6.78 o 
   3 -15   4      137.51      162.25      9.86 o 
   4 -15   4       31.27       47.92      7.09 o 
   5 -15   4       81.03       68.26     10.32 o 
   6 -15   4       37.69        0.92     10.48 o 
   7 -15   4        3.96       -6.01     10.63 o 
  -6 -14   4       72.92       81.67     10.94 o 
  -5 -14   4        2.38        6.35      7.24 o 
  -4 -14   4        0.00        1.13     13.02 o 
  -3 -14   4       16.23       14.68      7.58 o 
  -2 -14   4       45.07       54.21      7.98 o 
  -1 -14   4       93.13      108.94      9.71 o 
   0 -14   4       14.39       14.95      9.55 o 
   1 -14   4       66.08       58.24      8.94 o 
   2 -14   4        2.02       -6.47      6.47 o 
   3 -14   4        2.96        6.16      6.63 o 
   4 -14   4       21.16       34.67      9.25 o 
   5 -14   4       14.92       27.89      6.47 o 
   6 -14   4       98.53       93.22      7.24 o 
   7 -14   4        3.27       27.12     10.17 o 
   8 -14   4        4.49       16.18     10.63 o 
  -7 -13   4        0.01        4.09      5.97 o 
  -6 -13   4       53.98       54.27      7.19 o 
  -5 -13   4        2.01       -1.39      9.71 o 
  -4 -13   4        5.17        5.21     11.02 o 
  -3 -13   4       22.12       42.24      7.94 o 
  -2 -13   4        0.48        1.71      6.84 o 
  -1 -13   4      172.66      167.72      6.20 o 
   0 -13   4        4.25        8.21      6.84 o 
   1 -13   4       62.24       50.69      6.32 o 
   2 -13   4        0.07       28.97      8.63 o 
   3 -13   4        4.70       10.02      8.78 o 
   4 -13   4        0.04        6.93      6.32 o 
   5 -13   4       25.87       15.56      6.63 o 
   6 -13   4       88.94       91.99      6.93 o 
   7 -13   4       36.12       45.92      9.71 o 
   8 -13   4        6.79        8.94     10.02 o 
   9 -13   4        8.10       25.12      7.70 o 
  -8 -12   4      235.56      247.57      6.67 o 
  -7 -12   4       35.94       42.51     12.40 o 
  -6 -12   4        2.87        2.68      6.81 o 
  -5 -12   4        1.14        4.71      8.94 o 
  -4 -12   4       28.98       40.52      6.63 o 
  -3 -12   4        0.10        1.26      6.85 o 
  -2 -12   4        1.84        6.09      5.07 o 
  -1 -12   4       80.63       69.84      7.03 o 
   0 -12   4      525.10      477.05      9.86 o 
   1 -12   4      831.97      784.07     16.49 o 
   2 -12   4       59.44       70.59     10.55 o 
   3 -12   4       66.74       53.50      7.27 o 
   4 -12   4       41.00       54.99      7.01 o 
   5 -12   4       33.23       36.25      5.69 o 
   6 -12   4      323.89      299.22      7.77 o 
   7 -12   4        0.17        8.01      6.63 o 
   8 -12   4        4.87       24.96      9.71 o 
   9 -12   4       56.06       45.15      7.55 o 
  10 -12   4       15.66        8.47     10.94 o 
  -9 -11   4       44.06       33.88      6.31 o 
  -8 -11   4        0.19       16.08      5.73 o 
  -7 -11   4        1.38        7.87     11.86 o 
  -6 -11   4       29.75       28.85      5.42 o 
  -5 -11   4        0.38        9.64      7.55 o 
  -4 -11   4       29.27       37.07      6.37 o 
  -3 -11   4      102.09       97.07      6.47 o 
  -2 -11   4        0.03        7.09      5.86 o 
  -1 -11   4       52.76       42.37      8.63 o 
   0 -11   4      105.75      110.17      6.63 o 
   1 -11   4      403.00      364.26      9.40 o 
   2 -11   4       24.71       23.66      6.62 o 
   3 -11   4      214.11      207.65      7.18 o 
   4 -11   4      319.39      300.77      7.78 o 
   5 -11   4       68.66       71.47      6.99 o 
   6 -11   4       29.62       33.80      5.22 o 
   7 -11   4        0.04       11.57      5.16 o 
   8 -11   4        1.04       30.66      9.55 o 
   9 -11   4       40.59       35.59      9.86 o 
  10 -11   4        2.54       11.09     10.17 o 
  11 -11   4        5.59      -11.25     11.25 o 
 -10 -10   4       18.43       28.61      6.14 o 
  -9 -10   4       15.70       18.72      5.37 o 
  -8 -10   4        1.70       15.46      5.47 o 
  -7 -10   4       16.66       16.18      6.65 o 
  -6 -10   4      146.61      136.07      6.69 o 
  -5 -10   4       31.87       28.00      6.37 o 
  -4 -10   4       62.00       77.00      5.24 o 
  -3 -10   4       47.22       35.44      8.63 o 
  -2 -10   4      271.81      266.88      7.40 o 
  -1 -10   4        7.57       20.65      9.09 o 
   0 -10   4      500.85      452.15     19.41 o 
   1 -10   4        0.23       17.24      6.32 o 
   2 -10   4        0.15       -0.34      6.02 o 
   3 -10   4       21.68       16.41      5.28 o 
   4 -10   4      117.66      107.15      6.23 o 
   5 -10   4       47.46       47.76      4.37 o 
   6 -10   4        6.14        6.11      4.37 o 
   7 -10   4       11.06       19.34      6.21 o 
   8 -10   4       54.03       52.80      5.47 o 
   9 -10   4       11.08       13.71      9.55 o 
  10 -10   4        4.44       -1.08      7.40 o 
  11 -10   4       37.18       45.76     10.79 o 
 -10  -9   4       54.72       47.99      7.43 o 
  -9  -9   4        7.85       15.27      6.42 o 
  -8  -9   4      100.86      123.52      6.04 o 
  -7  -9   4      738.88      712.12      9.55 o 
  -6  -9   4        6.14       10.43      6.26 o 
  -5  -9   4        0.30       -1.67      6.10 o 
  -4  -9   4       16.95       19.72      8.63 o 
  -3  -9   4       26.52       28.81      6.63 o 
  -2  -9   4        3.69        6.66      5.30 o 
  -1  -9   4      160.09      179.12     13.25 o 
   0  -9   4       64.06       63.40      8.17 o 
   1  -9   4        3.00       -0.02      9.86 o 
   2  -9   4      603.23      568.32      7.93 o 
   3  -9   4      563.62      584.21      7.90 o 
   4  -9   4      639.83      617.72      5.75 o 
   5  -9   4        2.43        3.84      5.10 o 
   6  -9   4      230.12      248.26      4.80 o 
   7  -9   4      509.44      509.33     11.49 o 
   8  -9   4       36.08       35.58      9.40 o 
   9  -9   4       36.91       37.15      6.70 o 
  10  -9   4        4.32       15.56      6.78 o 
  11  -9   4        1.24        4.16     10.32 o 
  12  -9   4        0.78       16.64     13.71 o 
 -11  -8   4       16.12       19.26      7.24 o 
 -10  -8   4      346.83      392.15      8.32 o 
  -9  -8   4       83.92       94.85      6.39 o 
  -8  -8   4      148.48      155.55      6.23 o 
  -7  -8   4      294.26      308.09     11.33 o 
  -6  -8   4       14.55       21.37      6.15 o 
  -5  -8   4      464.31      500.04     16.64 o 
  -4  -8   4       89.49      101.70      9.40 o 
  -3  -8   4        0.33        6.57      6.09 o 
  -2  -8   4       74.67       66.33      5.51 o 
  -1  -8   4       26.76       28.73      5.10 o 
   0  -8   4      557.72      545.86     47.69 o 
   1  -8   4       78.96       92.25      9.71 o 
   2  -8   4       25.38       32.40      8.24 o 
   3  -8   4     1150.12     1108.85     44.07 o 
   4  -8   4       37.29       45.99      4.47 o 
   5  -8   4      549.12      559.17      6.19 o 
   6  -8   4       13.95       12.96      4.46 o 
   7  -8   4       48.29       55.90      5.35 o 
   8  -8   4       55.39       58.07      5.31 o 
   9  -8   4       50.15       54.29     14.02 o 
  10  -8   4       72.73       73.65     10.02 o 
  11  -8   4        3.50       11.09     10.17 o 
  12  -8   4       12.21       10.63     13.41 o 
 -11  -7   4        3.54       30.05     10.17 o 
 -10  -7   4       16.91       22.50      6.78 o 
  -9  -7   4        1.69       10.77      6.68 o 
  -8  -7   4       34.91       33.18      5.87 o 
  -7  -7   4        5.91        2.56      8.09 o 
  -6  -7   4      404.57      344.70     15.49 o 
  -5  -7   4        6.36       10.79      9.40 o 
  -4  -7   4       20.05       34.05      6.32 o 
  -3  -7   4       55.58       52.33      5.33 o 
  -2  -7   4       20.07       31.42      9.09 o 
  -1  -7   4      119.12      103.96      5.32 o 
   0  -7   4      721.74      613.64     30.89 o 
   1  -7   4      688.50      664.00     20.80 o 
   2  -7   4     2362.20     2551.64     45.22 o 
   3  -7   4      426.64      430.52      6.76 o 
   4  -7   4       13.67       19.27      5.01 o 
   5  -7   4       71.60       70.76      6.25 o 
   6  -7   4      118.36      101.34      6.02 o 
   7  -7   4      784.76      782.09     14.39 o 
   8  -7   4      510.72      477.26      5.96 o 
   9  -7   4        2.29        3.32      5.16 o 
  10  -7   4       36.53       35.62     12.56 o 
  11  -7   4      114.96      117.88     12.64 o 
  12  -7   4        1.41       -1.08     10.79 o 
 -12  -6   4       27.18       21.73     10.79 o 
 -11  -6   4      430.10      424.04      8.32 o 
 -10  -6   4        3.07       22.65      9.25 o 
  -9  -6   4       16.39       24.65      8.78 o 
  -8  -6   4       12.64       14.98      5.88 o 
  -7  -6   4      250.18      237.83     16.87 o 
  -6  -6   4      315.75      282.19     18.80 o 
  -5  -6   4       46.94       51.77      9.40 o 
  -4  -6   4       77.03       56.16      5.21 o 
  -3  -6   4        6.42        4.73      6.16 o 
  -2  -6   4      770.23      797.70     44.22 o 
  -1  -6   4       20.61       23.91      6.10 o 
   0  -6   4      308.35      297.56      7.14 o 
   1  -6   4     1335.59     1273.23     24.65 o 
   2  -6   4        4.28        7.22      4.46 o 
   3  -6   4     1778.37     1785.31     47.23 o 
   4  -6   4     2399.17     2565.68     35.96 o 
   5  -6   4     1087.73     1058.28     11.48 o 
   6  -6   4      237.59      249.35     18.57 o 
   7  -6   4      700.50      720.71      8.98 o 
   8  -6   4      127.20      110.71     10.12 o 
   9  -6   4      567.18      540.95      7.00 o 
  10  -6   4       63.64       53.79      6.69 o 
  11  -6   4        0.03       -3.70      9.86 o 
  12  -6   4       13.73       11.71     12.79 o 
 -12  -5   4       10.96       39.60     10.32 o 
 -11  -5   4       43.80       65.95      7.09 o 
 -10  -5   4       47.96       30.82      9.25 o 
  -9  -5   4       16.25       24.65      6.16 o 
  -8  -5   4      505.49      460.02      9.17 o 
  -7  -5   4        1.17        4.56      5.33 o 
  -6  -5   4       11.87       13.71     11.40 o 
  -5  -5   4      431.07      426.76      9.55 o 
  -4  -5   4      766.27      731.47     16.49 o 
  -3  -5   4        0.79        3.56      6.05 o 
  -2  -5   4      126.46      128.74      5.40 o 
  -1  -5   4      245.78      228.26     14.33 o 
   0  -5   4       23.07       19.63      5.32 o 
   1  -5   4      350.23      358.00      7.46 o 
   2  -5   4      320.34      309.37      9.40 o 
   3  -5   4      224.10      252.41      4.54 o 
   4  -5   4      251.75      267.66      5.48 o 
   5  -5   4      321.89      366.41     10.72 o 
   6  -5   4      112.29      102.37      4.67 o 
   7  -5   4      123.13      120.49      4.47 o 
   8  -5   4       38.82       51.13      3.60 o 
   9  -5   4      141.52      140.10      6.13 o 
  10  -5   4       33.29       32.13      3.85 o 
  11  -5   4       34.92       46.58      7.48 o 
  12  -5   4        6.40        7.93      6.29 o 
 -12  -4   4      116.85      127.43     10.32 o 
 -11  -4   4      126.16      119.72      7.24 o 
 -10  -4   4      155.50      165.49      9.09 o 
  -9  -4   4        0.45       15.41      6.16 o 
  -8  -4   4      986.01      968.28      8.78 o 
  -7  -4   4      639.00      571.53     11.63 o 
  -6  -4   4     2478.63     2413.75     22.03 o 
  -5  -4   4      227.18      237.38      7.52 o 
  -4  -4   4      444.01      483.82      8.12 o 
  -3  -4   4      432.90      458.04     12.48 o 
  -2  -4   4       50.24       50.66      5.30 o 
  -1  -4   4     1247.56     1363.07     10.13 o 
   0  -4   4       54.86       76.94      5.95 o 
   1  -4   4       42.51       78.48      5.12 o 
   2  -4   4     9424.81    10002.07    335.45 o 
   3  -4   4      650.83      652.71      8.17 o 
   4  -4   4     1728.87     1849.00     57.50 o 
   5  -4   4     1306.33     1209.06     22.06 o 
   6  -4   4     1013.80      917.34      9.24 o 
   7  -4   4      966.28      937.73     14.08 o 
   8  -4   4      269.69      259.75      7.91 o 
   9  -4   4        0.04        3.73      4.92 o 
  10  -4   4      174.04      169.33      5.22 o 
  11  -4   4        7.83        6.05      5.78 o 
  12  -4   4        2.27       21.01     11.48 o 
  13  -4   4       20.90       16.64     10.48 o 
 -13  -3   4      107.33      123.58     10.63 o 
 -12  -3   4        4.93       18.03      6.93 o 
 -11  -3   4       32.06       55.47      9.40 o 
 -10  -3   4       17.46       26.35      6.16 o 
  -9  -3   4      346.63      306.78      9.25 o 
  -8  -3   4      547.44      490.30      9.71 o 
  -7  -3   4      360.70      364.06     18.80 o 
  -6  -3   4     1176.81     1215.20     13.40 o 
  -5  -3   4      702.98      715.75     19.41 o 
  -4  -3   4      149.66      184.66      7.73 o 
  -3  -3   4      446.01      421.44     13.94 o 
  -2  -3   4      807.80      837.62      9.48 o 
  -1  -3   4      492.23      540.82     24.73 o 
   0  -3   4     3827.71     3758.66    167.65 o 
   1  -3   4     5292.60     5576.08    272.35 o 
   2  -3   4       48.55       66.06      8.01 o 
   3  -3   4       12.36       12.58      5.16 o 
   4  -3   4        7.84        5.30      4.89 o 
   5  -3   4       39.84       46.24      3.96 o 
   6  -3   4     1124.53     1084.73     28.91 o 
   7  -3   4      449.90      407.60      5.38 o 
   8  -3   4      129.56      132.41      5.68 o 
   9  -3   4       21.20       18.41      3.82 o 
  10  -3   4       10.90       11.84      4.98 o 
  11  -3   4      119.67      155.36     12.17 o 
  12  -3   4       75.47       83.82      9.86 o 
  13  -3   4       40.56       20.65     10.63 o 
 -13  -2   4       36.40       34.98      7.55 o 
 -12  -2   4        2.26       -2.62      9.55 o 
 -11  -2   4      179.45      186.91      9.25 o 
 -10  -2   4       48.14       52.39      6.01 o 
  -9  -2   4      396.36      352.86      7.09 o 
  -8  -2   4       41.12       39.14      6.01 o 
  -7  -2   4       18.18       10.79      8.63 o 
  -6  -2   4      103.01      112.48      9.80 o 
  -5  -2   4      647.67      658.33     10.62 o 
  -4  -2   4      952.02      976.32     10.68 o 
  -3  -2   4      211.12      234.53      7.68 o 
  -2  -2   4       63.02       49.10      6.17 o 
  -1  -2   4     2721.05     2893.98     65.64 o 
   0  -2   4     2425.26     2683.42     13.07 o 
   1  -2   4       14.16        7.14      6.64 o 
   2  -2   4     1227.78     1160.40     52.54 o 
   3  -2   4       77.82       90.09      4.96 o 
   4  -2   4        3.38        6.91      4.62 o 
   5  -2   4       84.11       99.79      4.10 o 
   6  -2   4      202.88      231.81      4.05 o 
   7  -2   4      180.75      145.11     12.07 o 
   8  -2   4       32.78       43.02      3.75 o 
   9  -2   4      480.74      483.92      4.83 o 
  10  -2   4       91.10       99.98      4.06 o 
  11  -2   4       70.55       74.29      8.18 o 
  12  -2   4        0.24        3.85      9.71 o 
  13  -2   4        0.05       -3.24      7.70 o 
 -13  -1   4       30.18       21.26      7.70 o 
 -12  -1   4       10.78       17.57      9.55 o 
 -11  -1   4       71.15      101.23      8.94 o 
 -10  -1   4      104.99       98.00      8.78 o 
  -9  -1   4       42.42       40.68      5.86 o 
  -8  -1   4      184.34      177.04      6.47 o 
  -7  -1   4       37.41       38.21      6.32 o 
  -6  -1   4       93.13       77.14      9.26 o 
  -5  -1   4       22.34       29.58      7.68 o 
  -4  -1   4      152.55      137.66      7.84 o 
  -3  -1   4      227.44      243.82      7.74 o 
  -2  -1   4      887.89      817.06     17.18 o 
  -1  -1   4     2549.99     2747.89     32.51 o 
   0  -1   4      178.13      194.46      7.19 o 
   1  -1   4      710.44      673.24     25.04 o 
   2  -1   4     2110.85     2144.76    120.11 o 
   3  -1   4      456.34      519.92     18.06 o 
   4  -1   4      321.41      333.96     12.14 o 
   5  -1   4      302.27      325.00      4.32 o 
   6  -1   4      167.16      165.26      4.82 o 
   7  -1   4      197.59      206.98     11.03 o 
   8  -1   4        2.12        6.35      4.04 o 
   9  -1   4        7.58       12.65      3.91 o 
  10  -1   4       15.97       22.20      4.88 o 
  11  -1   4       35.67       39.60      6.47 o 
  12  -1   4      164.58      163.95      7.24 o 
  13  -1   4      216.05      212.79     11.25 o 
 -13   0   4        1.99        6.78      7.40 o 
 -12   0   4       20.22       23.58      6.47 o 
 -11   0   4       52.20       46.69      9.25 o 
 -10   0   4      105.87      105.39      6.47 o 
  -9   0   4        0.02        1.69      5.86 o 
  -8   0   4      180.36      136.83      6.47 o 
  -7   0   4       53.49       66.04      7.04 o 
  -6   0   4      527.22      582.60     15.41 o 
  -5   0   4        3.03        1.51      6.87 o 
  -4   0   4      841.83      831.79     10.13 o 
  -3   0   4      189.87      213.06      7.52 o 
  -2   0   4        4.14        3.08      7.52 o 
  -1   0   4     2257.15     2174.51     16.56 o 
   0   0   4       43.60       28.92      6.59 o 
   1   0   4      187.21      188.98      6.59 o 
   2   0   4       66.87       70.85      7.46 o 
   3   0   4      230.35      260.65      5.48 o 
   4   0   4      912.36      959.27     30.34 o 
   5   0   4       17.83       21.81      3.95 o 
   6   0   4       53.88       57.33      5.17 o 
   7   0   4       53.85       50.35      4.69 o 
   8   0   4        8.59        9.30      4.64 o 
   9   0   4        0.57        8.51      4.68 o 
  10   0   4       24.88       28.40      4.60 o 
  11   0   4      173.77      175.81      9.40 o 
  12   0   4        0.77       -6.47     10.02 o 
  13   0   4       12.28       12.02      7.70 o 
 -13   1   4       90.77       94.61     10.32 o 
 -12   1   4        4.50       12.02      9.55 o 
 -11   1   4       29.84       24.19      6.32 o 
 -10   1   4       62.89       54.24      8.94 o 
  -9   1   4       96.95       99.69      8.47 o 
  -8   1   4       33.62       43.76      8.47 o 
  -7   1   4       46.52       44.47      4.98 o 
  -6   1   4        0.12        7.40     11.40 o 
  -5   1   4     1423.55     1435.93     16.33 o 
  -4   1   4        0.97       -0.87      6.64 o 
  -3   1   4       17.90       30.97      6.92 o 
  -2   1   4       60.90       93.87      7.46 o 
  -1   1   4     2116.33     1993.56     11.44 o 
   0   1   4      767.57      732.68     10.86 o 
   1   1   4     2935.39     2752.66     86.21 o 
   2   1   4      205.20      140.64      4.81 o 
   3   1   4      730.35      855.46     11.18 o 
   4   1   4      289.26      293.34      4.60 o 
   5   1   4        5.20       12.95      4.34 o 
   6   1   4      417.11      436.07     11.33 o 
   7   1   4       73.21       87.87      4.22 o 
   8   1   4      465.19      412.61      6.03 o 
   9   1   4       21.04       31.21      4.02 o 
  10   1   4      197.56      199.23      7.88 o 
  11   1   4      226.83      263.64      9.86 o 
  12   1   4        7.29       15.72     10.02 o 
  13   1   4       45.77       38.21      7.70 o 
 -13   2   4       13.19       22.96     10.17 o 
 -12   2   4       33.33       26.04      6.93 o 
 -11   2   4      125.07      115.87      9.40 o 
 -10   2   4      350.00      341.61      9.71 o 
  -9   2   4      402.80      380.75      9.40 o 
  -8   2   4      171.45      179.00      6.51 o 
  -7   2   4        2.27        1.34      4.91 o 
  -6   2   4      484.87      512.03     14.18 o 
  -5   2   4      155.50      178.12     10.17 o 
  -4   2   4        0.11        2.00      9.09 o 
  -3   2   4     2921.86     2832.68     62.79 o 
  -2   2   4     7350.12     7760.37    380.90 o 
  -1   2   4     2305.08     2429.71    162.25 o 
   0   2   4     2024.68     2166.51     46.38 o 
   1   2   4      740.32      792.17     48.15 o 
   2   2   4        0.38        5.44      5.30 o 
   3   2   4      116.71      119.15      5.37 o 
   4   2   4      381.62      411.04     10.43 o 
   5   2   4       49.32       51.50      3.62 o 
   6   2   4        4.21        6.22      4.30 o 
   7   2   4       89.36       88.01      6.75 o 
   8   2   4      478.69      468.09      5.37 o 
   9   2   4       16.76       22.21      4.72 o 
  10   2   4        0.00       10.36      7.44 o 
  11   2   4       30.86       36.83      9.09 o 
  12   2   4       12.19       27.74     10.32 o 
 -13   3   4       37.85       44.84     10.17 o 
 -12   3   4       19.73        8.17      7.09 o 
 -11   3   4       80.92       65.95      6.47 o 
 -10   3   4       29.13       32.67      8.63 o 
  -9   3   4       45.78       47.85      5.03 o 
  -8   3   4        4.39        7.72      4.98 o 
  -7   3   4      207.31      211.96      5.80 o 
  -6   3   4       77.66       85.83      9.55 o 
  -5   3   4      902.06      867.97     12.48 o 
  -4   3   4      731.94      664.73     11.40 o 
  -3   3   4      213.75      214.95      7.40 o 
  -2   3   4     1724.62     1662.66      9.71 o 
  -1   3   4     6791.72     6831.87     53.85 o 
   0   3   4       32.93       31.73      4.90 o 
   1   3   4      115.56      117.21      7.16 o 
   2   3   4      583.33      591.91     18.28 o 
   3   3   4      202.55      225.46      4.44 o 
   4   3   4      252.92      255.18      6.78 o 
   5   3   4       10.18        0.94      3.82 o 
   6   3   4       52.68       58.97      5.62 o 
   7   3   4       12.68        9.03      4.85 o 
   8   3   4        0.22        1.47      6.34 o 
   9   3   4      146.40      150.11      4.91 o 
  10   3   4        1.75       -5.86      5.86 o 
  11   3   4        0.06        3.54      6.93 o 
  12   3   4        0.60        8.01      7.55 o 
 -13   4   4        2.44        2.16     10.63 o 
 -12   4   4        9.93       10.17      9.86 o 
 -11   4   4        3.88       -9.09      9.09 o 
 -10   4   4      590.79      633.55      9.94 o 
  -9   4   4       74.26       70.04      6.38 o 
  -8   4   4      145.47      133.92      4.73 o 
  -7   4   4      170.19      180.45      5.57 o 
  -6   4   4      314.73      292.40      6.17 o 
  -5   4   4      817.47      888.61     12.02 o 
  -4   4   4      143.97      144.99      9.09 o 
  -3   4   4      723.36      685.22     10.79 o 
  -2   4   4      467.10      447.31     10.48 o 
  -1   4   4      881.46      915.89     11.86 o 
   0   4   4     2993.03     2727.16     16.18 o 
   1   4   4       86.36      110.66      4.27 o 
   2   4   4        4.91        8.24      3.82 o 
   3   4   4       79.65       84.25      6.21 o 
   4   4   4      353.48      333.61      9.32 o 
   5   4   4       42.33       38.67      4.61 o 
   6   4   4       31.58       23.87      5.39 o 
   7   4   4      123.53      127.33      6.32 o 
   8   4   4       42.21       41.42      3.94 o 
   9   4   4      159.90      171.90      8.71 o 
  10   4   4       38.38       43.18      6.82 o 
  11   4   4       36.27       46.38      9.86 o 
  12   4   4       26.23       27.12      7.55 o 
 -13   5   4      149.18      143.76      8.17 o 
 -12   5   4       54.51       40.68      7.24 o 
 -11   5   4       30.73       24.81      7.23 o 
 -10   5   4       14.94        6.79      4.99 o 
  -9   5   4       28.58       36.46      5.47 o 
  -8   5   4       70.01       51.31      5.10 o 
  -7   5   4      305.66      288.92      5.74 o 
  -6   5   4     1325.88     1265.03      8.47 o 
  -5   5   4       83.97      118.95      9.25 o 
  -4   5   4      642.31      611.41     10.48 o 
  -3   5   4      157.49      174.27      6.93 o 
  -2   5   4        0.85       -1.69      6.16 o 
  -1   5   4      812.67      860.11      9.55 o 
   0   5   4        8.83       19.26      8.78 o 
   1   5   4        4.86        8.47      6.21 o 
   2   5   4      219.33      185.90      6.70 o 
   3   5   4        9.95        8.56      6.14 o 
   4   5   4       23.17       21.02      5.37 o 
   5   5   4      135.85      131.89      6.50 o 
   6   5   4      183.80      165.34      8.57 o 
   7   5   4      213.16      194.55      5.29 o 
   8   5   4       91.30       71.34      6.47 o 
   9   5   4       19.21       29.95      5.90 o 
  10   5   4       93.58      110.57      8.95 o 
  11   5   4        5.53       10.59      8.11 o 
 -12   6   4        7.37       21.82      7.23 o 
 -11   6   4       15.61        6.78      6.30 o 
 -10   6   4        4.08       -0.31      5.63 o 
  -9   6   4       15.44       28.61      5.13 o 
  -8   6   4      347.60      331.35     11.86 o 
  -7   6   4      158.29      183.18      5.34 o 
  -6   6   4      132.80      138.17      5.05 o 
  -5   6   4       10.85       13.80      5.10 o 
  -4   6   4       56.48       59.01      6.32 o 
  -3   6   4       82.88       83.05      8.78 o 
  -2   6   4      231.56      239.30      9.40 o 
  -1   6   4      293.10      306.01      9.71 o 
   0   6   4       31.24       22.29      6.26 o 
   1   6   4      475.36      460.09     40.68 o 
   2   6   4      224.24      204.80      6.65 o 
   3   6   4      508.36      480.46      6.59 o 
   4   6   4        2.06        7.55      6.43 o 
   5   6   4       26.10       38.18      4.62 o 
   6   6   4      955.62      917.08     10.70 o 
   7   6   4        2.59        4.98      6.15 o 
   8   6   4        1.67       12.33      9.09 o 
   9   6   4       12.98       19.82      5.54 o 
  10   6   4        2.31        3.19      5.45 o 
  11   6   4       14.03       17.03      7.57 o 
 -12   7   4        0.45        2.03      6.83 o 
 -11   7   4       23.93       28.10      5.46 o 
 -10   7   4       57.63       53.74      5.46 o 
  -9   7   4      122.36      119.90      7.38 o 
  -8   7   4      209.10      223.61      9.00 o 
  -7   7   4        0.93        0.63      5.12 o 
  -6   7   4        1.48       -1.21      3.88 o 
  -5   7   4      161.54      148.23      7.17 o 
  -4   7   4       27.81       28.63      6.37 o 
  -3   7   4      474.34      506.02      8.01 o 
  -2   7   4       70.91       69.80      8.78 o 
  -1   7   4       61.98       57.09      8.17 o 
   0   7   4       50.18       54.07      6.85 o 
   1   7   4      312.97      322.16      9.01 o 
   2   7   4     1201.30     1119.50     25.96 o 
   3   7   4      121.51      128.16      9.25 o 
   4   7   4     1130.47     1104.91      7.92 o 
   5   7   4      397.98      368.22     12.33 o 
   6   7   4       92.11       89.96      9.17 o 
   7   7   4       53.72       59.10      6.37 o 
   8   7   4        3.60        4.88      8.96 o 
   9   7   4       35.46       32.50      5.13 o 
  10   7   4        5.45       13.32      7.02 o 
  11   7   4      104.14       84.13     14.33 o 
 -12   8   4        0.31        2.76      6.68 o 
 -11   8   4       96.32      107.38      5.37 o 
 -10   8   4       12.24       20.40      5.54 o 
  -9   8   4       54.40       58.46      5.34 o 
  -8   8   4       24.76       27.32      5.13 o 
  -7   8   4       14.87       15.99      5.04 o 
  -6   8   4       63.40       57.52      4.98 o 
  -5   8   4        0.06        0.90      5.01 o 
  -4   8   4      758.13      702.12     28.58 o 
  -3   8   4       30.28       27.48      5.56 o 
  -2   8   4       47.60       47.55      7.24 o 
  -1   8   4        2.97       -1.19      7.95 o 
   0   8   4      836.80      802.92     23.88 o 
   1   8   4       11.58       14.27      5.59 o 
   2   8   4     1274.59     1251.44      9.33 o 
   3   8   4        1.11        2.84      6.26 o 
   4   8   4       15.22       11.56      6.01 o 
   5   8   4      342.47      336.68     10.02 o 
   6   8   4        7.54       32.20      9.09 o 
   7   8   4       50.58       58.48      6.54 o 
   8   8   4       56.54       50.87      4.84 o 
   9   8   4       49.13       55.88      6.01 o 
  10   8   4       47.90       38.98      8.59 o 
 -11   9   4      155.04      149.09      6.34 o 
 -10   9   4        2.58       16.38      7.14 o 
  -9   9   4      274.90      271.03      4.93 o 
  -8   9   4       10.93       12.33      4.41 o 
  -7   9   4       20.66       25.02      5.51 o 
  -6   9   4      122.88      120.59      4.75 o 
  -5   9   4       25.07       29.06      4.42 o 
  -4   9   4       27.54       31.68      4.10 o 
  -3   9   4      163.08      151.59      9.40 o 
  -2   9   4        0.24       -2.47      8.63 o 
  -1   9   4      193.32      160.25      6.78 o 
   0   9   4       13.40       14.33      8.47 o 
   1   9   4     1108.58     1114.66     11.25 o 
   2   9   4        0.00       18.03      8.78 o 
   3   9   4      231.70      222.81      9.25 o 
   4   9   4        9.33       12.94      6.16 o 
   5   9   4       74.50       69.65      6.47 o 
   6   9   4      156.90      150.60     10.55 o 
   7   9   4        3.75       16.56      6.86 o 
   8   9   4      183.53      188.34      7.46 o 
   9   9   4        5.71        7.70     10.63 o 
 -11  10   4       92.17       85.90      6.52 o 
 -10  10   4      327.90      321.62     10.21 o 
  -9  10   4       64.59       53.28      5.72 o 
  -8  10   4        5.27       10.67      4.65 o 
  -7  10   4       36.55       44.06      6.07 o 
  -6  10   4       29.45       25.41      8.79 o 
  -5  10   4       79.76       80.75      5.72 o 
  -4  10   4      146.93      112.81     12.87 o 
  -3  10   4       27.66       32.67      4.90 o 
  -2  10   4      450.76      432.88      9.86 o 
  -1  10   4       48.14       63.27      5.47 o 
   0  10   4      172.26      156.40      8.78 o 
   1  10   4      632.71      591.23      7.86 o 
   2  10   4       17.53       24.50      8.63 o 
   3  10   4        0.40       -5.01      5.01 o 
   4  10   4      804.89      761.61     20.11 o 
   5  10   4        5.44        4.82      5.24 o 
   6  10   4        0.35        3.66      6.59 o 
   7  10   4        4.74        3.39     10.17 o 
   8  10   4        1.37       13.96      7.86 o 
   9  10   4        1.00        9.01      7.74 o 
 -10  11   4        6.07        1.18      6.17 o 
  -9  11   4      379.69      360.94      8.19 o 
  -8  11   4      248.74      258.49      5.74 o 
  -7  11   4       28.39       35.66      4.87 o 
  -6  11   4        2.75        5.04      6.59 o 
  -5  11   4        2.72       11.22      6.32 o 
  -4  11   4        0.00       15.02      9.55 o 
  -3  11   4        5.88       25.87      6.29 o 
  -2  11   4      283.84      276.78      8.63 o 
  -1  11   4       23.02       21.10      4.98 o 
   0  11   4        6.81       31.11      6.21 o 
   1  11   4       19.17       27.70     17.03 o 
   2  11   4       66.68       69.48     11.94 o 
   3  11   4        4.84       23.61      6.86 o 
   4  11   4      303.65      289.46      7.19 o 
   5  11   4       16.71       26.75     21.49 o 
   6  11   4      622.56      641.24      7.26 o 
   7  11   4      182.89      176.40      7.84 o 
   8  11   4       70.49       58.53      8.94 o 
  -9  12   4      104.89      103.65     13.87 o 
  -8  12   4       53.45       49.77      5.23 o 
  -7  12   4        7.89       13.94      7.03 o 
  -6  12   4       46.03       49.19     11.25 o 
  -5  12   4      437.41      437.90     12.10 o 
  -4  12   4       62.92       68.43      6.09 o 
  -3  12   4        6.19        3.34     12.40 o 
  -2  12   4       13.90       23.51      8.71 o 
  -1  12   4       18.82       12.12      8.24 o 
   0  12   4       23.63       23.53      8.86 o 
   1  12   4       33.54       45.78      5.35 o 
   2  12   4       10.69       17.18     15.41 o 
   3  12   4       61.23       71.21      6.81 o 
   4  12   4       16.87       22.95      5.53 o 
   5  12   4        8.05       25.98      7.03 o 
   6  12   4        0.95        2.06     12.10 o 
   7  12   4       19.21       12.12     14.18 o 
  -8  13   4       62.35       71.28     15.56 o 
  -7  13   4       89.18      118.84      5.96 o 
  -6  13   4       22.70       39.56      8.32 o 
  -5  13   4        6.83        4.54     17.72 o 
  -4  13   4       78.16      104.24      6.76 o 
  -3  13   4        5.33       20.54     15.64 o 
  -2  13   4       81.57      108.38      5.42 o 
  -1  13   4       33.28       40.62     14.02 o 
   0  13   4      156.36      164.25     13.41 o 
   1  13   4      141.24      136.68      6.86 o 
   2  13   4      154.52      145.05      6.01 o 
   3  13   4        1.82       13.79      7.63 o 
   4  13   4       20.92       22.09     19.41 o 
   5  13   4       77.01       71.65      6.27 o 
  -7  14   4      305.42      272.29      6.85 o 
  -6  14   4      319.60      312.50      7.68 o 
  -5  14   4       81.47       86.65      7.24 o 
  -4  14   4       39.43       40.15      7.14 o 
  -3  14   4        0.47       -3.83     14.02 o 
  -2  14   4        5.22       -9.39     10.02 o 
  -1  14   4       42.67       28.34      6.80 o 
   0  14   4       47.49       55.80     13.41 o 
   1  14   4       28.80       32.79      7.19 o 
   2  14   4        1.07       17.93      7.14 o 
   3  14   4      115.60      104.05     11.79 o 
   4  14   4       25.17       27.58      7.63 o 
  -5  15   4      432.27      413.67     27.04 o 
  -4  15   4        8.60       27.15     12.48 o 
  -3  15   4       55.97       85.53     25.27 o 
  -2  15   4      151.14      166.11      5.39 o 
  -1  15   4       21.01       28.61      7.19 o 
   0  15   4       46.79       43.34      5.34 o 
   1  15   4      121.58      130.45     15.95 o 
   2  15   4       45.41       56.78      7.68 o 
  -2 -16   5       87.72       80.28     10.79 o 
  -1 -16   5      163.23      151.16      8.17 o 
   0 -16   5      143.59      118.65     10.94 o 
   1 -16   5        0.06       22.50     10.02 o 
   2 -16   5        5.33       19.57      7.40 o 
   3 -16   5        1.53       -7.40      7.40 o 
   4 -16   5       11.42        6.78      7.40 o 
   5 -16   5        1.13        5.39     10.79 o 
  -4 -15   5      186.21      185.46      8.74 o 
  -3 -15   5       96.07      101.58      6.83 o 
  -2 -15   5       80.31       88.01     12.40 o 
  -1 -15   5      289.63      283.21     10.32 o 
   0 -15   5       32.92       33.28      6.93 o 
   1 -15   5       55.34       79.20      7.09 o 
   2 -15   5        0.31       -9.25      9.25 o 
   3 -15   5       30.38       38.06      9.86 o 
   4 -15   5        3.21      -10.17     10.17 o 
   5 -15   5        0.25        4.62      7.09 o 
   6 -15   5      114.64      100.16     10.79 o 
   7 -15   5        3.41       15.56      7.24 o 
  -6 -14   5       25.21       16.74      6.17 o 
  -5 -14   5        5.51        6.55      7.30 o 
  -4 -14   5       23.43       21.06      6.13 o 
  -3 -14   5       10.31       11.46      7.51 o 
  -2 -14   5      161.85      181.32      7.77 o 
  -1 -14   5       38.62       32.94      7.54 o 
   0 -14   5        2.12        3.35      6.75 o 
   1 -14   5        0.31        2.06      7.48 o 
   2 -14   5       56.10       42.22      6.78 o 
   3 -14   5       19.91       33.59      6.63 o 
   4 -14   5       86.89       69.18      6.93 o 
   5 -14   5       41.29       30.82      9.86 o 
   6 -14   5        1.32       -6.47      9.86 o 
   7 -14   5        0.00       12.17      7.40 o 
   8 -14   5        8.85        2.16     10.94 o 
  -7 -13   5        0.22        1.00      7.52 o 
  -6 -13   5        6.28       23.01      9.71 o 
  -5 -13   5       16.48       16.92      6.08 o 
  -4 -13   5        1.48       26.04      9.40 o 
  -3 -13   5       79.00       77.22     21.73 o 
  -2 -13   5       76.13       91.88      6.70 o 
  -1 -13   5        3.66       13.87      8.78 o 
   0 -13   5        1.77       13.10      6.32 o 
   1 -13   5       28.98       22.07      5.69 o 
   2 -13   5        4.82        9.68      6.99 o 
   3 -13   5        4.93        4.34      7.30 o 
   4 -13   5        4.02       -1.25      5.65 o 
   5 -13   5      547.71      585.06      7.20 o 
   6 -13   5       67.42       87.35      6.01 o 
   7 -13   5       76.59       88.60     10.02 o 
   8 -13   5       56.76       45.15     10.48 o 
   9 -13   5       50.72       80.43     10.94 o 
  -8 -12   5        6.56        7.23      6.13 o 
  -7 -12   5        3.72       23.65      7.32 o 
  -6 -12   5        9.30        6.94      5.61 o 
  -5 -12   5        1.19       10.76      5.30 o 
  -4 -12   5       19.50       30.01      6.37 o 
  -3 -12   5        9.45        2.93      6.32 o 
  -2 -12   5        4.81       -8.94      8.94 o 
  -1 -12   5      119.17       91.84      6.47 o 
   0 -12   5        1.87        5.08      6.16 o 
   1 -12   5       52.33       53.31      6.16 o 
   2 -12   5        4.17       13.04      6.23 o 
   3 -12   5       98.28       93.28      7.24 o 
   4 -12   5       55.67       55.77      7.08 o 
   5 -12   5      114.36      100.79      7.29 o 
   6 -12   5        2.83       13.05     12.33 o 
   7 -12   5      186.98      194.04      7.08 o 
   8 -12   5        0.43       12.62      6.92 o 
   9 -12   5        4.92       31.90     10.32 o 
  10 -12   5       19.92       51.93     10.63 o 
  -9 -11   5      154.69      136.24      6.33 o 
  -8 -11   5       13.26       13.65     15.33 o 
  -7 -11   5       12.24       21.90      8.78 o 
  -6 -11   5       17.85       26.95      6.53 o 
  -5 -11   5        4.85        0.84     21.19 o 
  -4 -11   5       20.62        5.45      5.16 o 
  -3 -11   5        7.12        2.62      6.32 o 
  -2 -11   5       57.44       51.31      6.47 o 
  -1 -11   5        9.50       14.83      6.05 o 
   0 -11   5      320.82      306.51     17.72 o 
   1 -11   5        0.68        0.75      4.90 o 
   2 -11   5      163.73      156.01      6.01 o 
   3 -11   5      101.85      102.86      4.47 o 
   4 -11   5        1.53        9.31      4.17 o 
   5 -11   5      875.77      809.43     14.60 o 
   6 -11   5      257.75      243.55     10.18 o 
   7 -11   5        9.41       12.96      4.45 o 
   8 -11   5       18.06       14.30      6.70 o 
   9 -11   5        2.41       14.75      7.02 o 
  10 -11   5        6.77       30.97     10.32 o 
 -10 -10   5      153.78      138.33      7.79 o 
  -9 -10   5      212.40      206.65      6.77 o 
  -8 -10   5       18.80       28.58      5.64 o 
  -7 -10   5       33.54       29.92      6.74 o 
  -6 -10   5      120.68      108.74      6.93 o 
  -5 -10   5        2.79        5.69      6.37 o 
  -4 -10   5       25.29       18.03      8.94 o 
  -3 -10   5       11.11       39.91      8.63 o 
  -2 -10   5      280.26      255.75     13.41 o 
  -1 -10   5      299.35      305.12      6.70 o 
   0 -10   5      917.87      861.31     43.14 o 
   1 -10   5     1651.68     1627.28     36.75 o 
   2 -10   5      485.47      485.76     15.60 o 
   3 -10   5     1641.93     1484.40      6.83 o 
   4 -10   5      126.46      116.02      4.68 o 
   5 -10   5      638.08      592.97     13.03 o 
   6 -10   5       12.61        9.53      4.03 o 
   7 -10   5       87.11       89.17      6.85 o 
   8 -10   5      161.81      154.99      6.69 o 
   9 -10   5        2.93       12.38      5.50 o 
  10 -10   5        0.44       14.02      9.71 o 
  11 -10   5        0.10       12.17     10.48 o 
 -10  -9   5        3.17       -0.68      7.54 o 
  -9  -9   5       27.64       35.40      5.38 o 
  -8  -9   5      236.57      262.26     17.03 o 
  -7  -9   5       22.14       41.31     11.48 o 
  -6  -9   5       57.49       48.61      8.55 o 
  -5  -9   5       13.82       16.02      6.63 o 
  -4  -9   5       59.41       70.88      6.32 o 
  -3  -9   5       22.45       38.27     13.87 o 
  -2  -9   5      959.70      874.60     24.42 o 
  -1  -9   5      115.65       98.18      5.66 o 
   0  -9   5      157.96      150.70      6.47 o 
   1  -9   5       33.71       37.38      5.24 o 
   2  -9   5      121.09      147.33     15.10 o 
   3  -9   5      118.60      107.09      5.56 o 
   4  -9   5      242.97      242.48     12.95 o 
   5  -9   5       20.56       17.09      4.29 o 
   6  -9   5      463.66      428.15      5.66 o 
   7  -9   5        5.92        3.89      4.46 o 
   8  -9   5      175.96      172.91      9.44 o 
   9  -9   5       32.07       26.54      9.23 o 
  10  -9   5       22.65       37.74     11.86 o 
  11  -9   5        0.08        9.71     10.48 o 
 -11  -8   5      126.83      115.10     11.09 o 
 -10  -8   5        3.68        0.15     10.02 o 
  -9  -8   5      163.28      177.32      5.75 o 
  -8  -8   5       11.40       13.84      5.75 o 
  -7  -8   5       23.25       19.76      7.78 o 
  -6  -8   5        0.05       -1.39      8.94 o 
  -5  -8   5       97.12       96.46      8.94 o 
  -4  -8   5       16.87       24.07      6.37 o 
  -3  -8   5      499.52      471.28     14.79 o 
  -2  -8   5       67.60       82.97      6.65 o 
  -1  -8   5       57.64       71.66      6.16 o 
   0  -8   5      339.21      330.15      5.88 o 
   1  -8   5      213.47      228.29      5.12 o 
   2  -8   5      126.15      134.16      5.47 o 
   3  -8   5        2.01        2.44      6.06 o 
   4  -8   5       18.97       25.93      5.38 o 
   5  -8   5     1335.98     1297.18     14.98 o 
   6  -8   5        2.76        7.25     11.04 o 
   7  -8   5      370.16      363.13     10.51 o 
   8  -8   5        3.39       13.55      5.13 o 
   9  -8   5       19.43       23.35      5.25 o 
  10  -8   5       68.48       73.20      7.55 o 
  11  -8   5       17.31       27.58     10.32 o 
  12  -8   5      111.55      102.31     11.40 o 
 -11  -7   5        0.00       -2.16     10.17 o 
 -10  -7   5       85.18      101.23      9.86 o 
  -9  -7   5       75.18       83.62      5.58 o 
  -8  -7   5       49.98       63.34      6.49 o 
  -7  -7   5       45.21       37.20      5.39 o 
  -6  -7   5      187.66      160.87      9.55 o 
  -5  -7   5       14.22        5.66      6.59 o 
  -4  -7   5      245.28      249.37      7.03 o 
  -3  -7   5      130.57       92.70      6.59 o 
  -2  -7   5      436.21      451.21      5.77 o 
  -1  -7   5      186.40      173.45      5.66 o 
   0  -7   5        0.63        1.14      6.55 o 
   1  -7   5      219.68      237.29      8.17 o 
   2  -7   5      347.45      320.48     12.10 o 
   3  -7   5      535.77      534.51      8.75 o 
   4  -7   5       76.38       75.39      4.45 o 
   5  -7   5       17.39       20.21      5.60 o 
   6  -7   5      187.98      186.77      4.86 o 
   7  -7   5      350.35      325.28      7.52 o 
   8  -7   5      593.44      570.01      5.64 o 
   9  -7   5       31.13       28.88      5.43 o 
  10  -7   5       73.14       70.66      8.59 o 
  11  -7   5       14.77       13.15      7.02 o 
  12  -7   5       12.42        8.63     13.10 o 
 -12  -6   5       79.74       81.36     10.79 o 
 -11  -6   5      267.51      298.77      8.01 o 
 -10  -6   5      105.24      118.95      9.86 o 
  -9  -6   5       94.78       90.14      8.78 o 
  -8  -6   5        0.72       -2.12      9.63 o 
  -7  -6   5      487.14      506.61     20.96 o 
  -6  -6   5      127.90      129.43      9.55 o 
  -5  -6   5       20.19       25.53      6.70 o 
  -4  -6   5      137.72      135.27      6.53 o 
  -3  -6   5       10.89       10.86      6.54 o 
  -2  -6   5        1.29        0.56      6.10 o 
  -1  -6   5      278.15      321.61      8.63 o 
   0  -6   5       56.95       73.24      9.32 o 
   1  -6   5       97.52       68.92      7.09 o 
   2  -6   5       58.41       45.10      4.58 o 
   3  -6   5      594.98      594.39     17.52 o 
   4  -6   5     1106.65     1052.47     24.90 o 
   5  -6   5      715.70      682.63     20.24 o 
   6  -6   5       20.09       18.47      5.27 o 
   7  -6   5      176.40      167.90      8.15 o 
   8  -6   5       16.69       11.85      4.41 o 
   9  -6   5        1.84       12.96      4.62 o 
  10  -6   5      235.75      219.85      9.63 o 
  11  -6   5       53.67       63.11      6.55 o 
  12  -6   5       17.66       23.58     10.63 o 
 -12  -5   5        7.26        2.00     10.48 o 
 -11  -5   5       43.02       18.03      6.93 o 
 -10  -5   5      119.34      113.25      9.40 o 
  -9  -5   5      251.53      267.65      9.71 o 
  -8  -5   5      248.54      241.06      7.65 o 
  -7  -5   5     2073.56     2007.12     19.88 o 
  -6  -5   5      360.66      343.83     10.32 o 
  -5  -5   5      206.06      195.70      7.57 o 
  -4  -5   5      105.77       95.05      8.71 o 
  -3  -5   5       40.86       45.83      4.63 o 
  -2  -5   5      401.64      424.12      8.01 o 
  -1  -5   5      692.60      639.72     14.72 o 
   0  -5   5      523.62      521.06     15.79 o 
   1  -5   5      840.89     1008.48      8.01 o 
   2  -5   5      877.04      977.48     10.48 o 
   3  -5   5      657.21      689.01      6.66 o 
   4  -5   5     1589.19     1676.20     23.77 o 
   5  -5   5       14.56       10.23      4.55 o 
   6  -5   5       34.13       46.66      4.20 o 
   7  -5   5     2046.81     1922.57     27.08 o 
   8  -5   5        9.33       13.37      4.40 o 
   9  -5   5       29.11       36.71      5.09 o 
  10  -5   5      330.64      319.39      9.94 o 
  11  -5   5        0.88        7.25      9.95 o 
  12  -5   5       57.73       55.78     13.25 o 
 -12  -4   5      133.69      144.38     10.32 o 
 -11  -4   5        8.36       14.18      6.93 o 
 -10  -4   5      234.55      210.48      9.25 o 
  -9  -4   5        0.08       17.10      8.47 o 
  -8  -4   5       83.86       78.65      5.91 o 
  -7  -4   5       22.87       15.87     11.40 o 
  -6  -4   5        6.30        9.34      7.02 o 
  -5  -4   5      139.73      162.84      7.59 o 
  -4  -4   5       75.99       47.61      6.54 o 
  -3  -4   5      467.55      499.81      8.55 o 
  -2  -4   5      807.10      811.85      7.19 o 
  -1  -4   5       12.17       39.93      6.48 o 
   0  -4   5       97.53      100.17      5.08 o 
   1  -4   5     6442.38     6693.49    187.91 o 
   2  -4   5      108.92      152.37     15.41 o 
   3  -4   5     4153.83     4467.39     78.66 o 
   4  -4   5      139.96      128.10      4.10 o 
   5  -4   5      393.31      342.85      4.76 o 
   6  -4   5      411.27      403.65      5.13 o 
   7  -4   5      114.60      114.66      5.58 o 
   8  -4   5     1310.10     1246.83     17.39 o 
   9  -4   5        0.17       16.53      6.70 o 
  10  -4   5        2.22        8.51      5.57 o 
  11  -4   5       99.25       85.96      5.94 o 
  12  -4   5        5.29       -4.16     12.94 o 
 -12  -3   5        7.02       13.87      7.09 o 
 -11  -3   5       17.85       42.99      9.25 o 
 -10  -3   5        7.98       10.79      6.32 o 
  -9  -3   5      187.49      166.10      6.47 o 
  -8  -3   5       21.96       29.74      8.32 o 
  -7  -3   5      807.27      779.77     13.35 o 
  -6  -3   5       70.64       82.61      8.28 o 
  -5  -3   5      676.20      668.70     25.50 o 
  -4  -3   5       44.45       50.14      6.53 o 
  -3  -3   5      355.58      360.33      7.41 o 
  -2  -3   5      314.76      299.62      9.63 o 
  -1  -3   5      476.01      452.35     25.27 o 
   0  -3   5     2969.30     2877.62     96.92 o 
   1  -3   5      848.39      839.08     13.41 o 
   2  -3   5      599.40      639.27      7.36 o 
   3  -3   5      310.20      372.19      7.43 o 
   4  -3   5      171.98      164.12      5.22 o 
   5  -3   5       58.96       69.65      4.66 o 
   6  -3   5       19.03       20.52      4.12 o 
   7  -3   5       91.49       79.44      4.67 o 
   8  -3   5      227.56      227.48      5.76 o 
   9  -3   5        0.48        6.21      4.05 o 
  10  -3   5      111.97      108.68      4.46 o 
  11  -3   5      195.69      197.10      6.59 o 
  12  -3   5        3.06       -0.31     16.33 o 
 -13  -2   5       24.61       25.58     10.63 o 
 -12  -2   5       46.72       60.40      6.78 o 
 -11  -2   5       43.97       58.09      8.94 o 
 -10  -2   5      181.53      167.49      8.94 o 
  -9  -2   5       25.65       21.26      8.47 o 
  -8  -2   5      304.01      291.22      6.93 o 
  -7  -2   5     2079.34     2008.82     18.90 o 
  -6  -2   5      116.19      111.68      7.58 o 
  -5  -2   5     1084.38     1109.44     11.14 o 
  -4  -2   5     2082.76     2157.07     90.53 o 
  -3  -2   5       16.77       12.09      5.27 o 
  -2  -2   5      365.41      399.91      7.11 o 
  -1  -2   5     1961.78     1975.98     92.53 o 
   0  -2   5     2095.45     1976.44     11.60 o 
   1  -2   5     2041.70     1972.19     10.24 o 
   2  -2   5     1125.33     1185.13      8.93 o 
   3  -2   5     1169.55     1193.70     23.13 o 
   4  -2   5      123.56      110.80      4.58 o 
   5  -2   5       71.33       56.41      4.59 o 
   6  -2   5     2106.99     2018.89     31.26 o 
   7  -2   5      119.23      133.36      5.47 o 
   8  -2   5      187.89      199.01      5.26 o 
   9  -2   5       45.64       50.35      3.83 o 
  10  -2   5        0.47        4.41      5.49 o 
  11  -2   5        0.62       -5.23      5.23 o 
  12  -2   5       22.33       10.48      7.09 o 
 -13  -1   5       22.75       22.03     10.63 o 
 -12  -1   5       68.62       66.41      7.24 o 
 -11  -1   5      177.01      187.21      6.78 o 
 -10  -1   5      371.36      359.17      9.40 o 
  -9  -1   5      349.29      337.91      9.25 o 
  -8  -1   5     1097.04     1099.25      9.25 o 
  -7  -1   5      355.48      364.88     16.33 o 
  -6  -1   5      675.81      646.63     13.02 o 
  -5  -1   5       61.26       53.40      6.64 o 
  -4  -1   5      384.20      366.72      8.47 o 
  -3  -1   5     2194.99     2178.78     48.46 o 
  -2  -1   5     1359.71     1487.44     69.03 o 
  -1  -1   5     5748.83     5553.17    240.07 o 
   0  -1   5       23.50       39.37      6.32 o 
   1  -1   5      113.08      124.93      6.48 o 
   2  -1   5       94.77       78.08      7.03 o 
   3  -1   5        0.46        7.37      5.13 o 
   4  -1   5     2062.10     2097.36     13.02 o 
   5  -1   5     2535.09     2449.89     46.76 o 
   6  -1   5       22.02       28.30      5.91 o 
   7  -1   5      284.16      267.70      5.58 o 
   8  -1   5      432.83      401.52      5.13 o 
   9  -1   5       53.37       63.05      7.04 o 
  10  -1   5       16.10       26.84      4.75 o 
  11  -1   5       27.93       29.77      5.78 o 
  12  -1   5        4.93       47.77     10.48 o 
 -13   0   5       32.87       38.37     10.32 o 
 -12   0   5      153.68      186.75      7.40 o 
 -11   0   5       77.53       92.61      9.09 o 
 -10   0   5        0.64       -1.85      8.32 o 
  -9   0   5     1104.19     1051.33     10.63 o 
  -8   0   5        5.38        6.47      5.86 o 
  -7   0   5        1.28        4.16     11.56 o 
  -6   0   5       46.42       42.89      7.28 o 
  -5   0   5       26.22       33.60      7.24 o 
  -4   0   5      299.64      310.11      7.57 o 
  -3   0   5     2651.65     2521.12     90.37 o 
  -2   0   5      170.38      163.18      6.36 o 
  -1   0   5      869.37      807.38     26.81 o 
   0   0   5        8.63       17.57      7.30 o 
   1   0   5     2456.22     2803.69     27.66 o 
   2   0   5       16.83       20.68      4.79 o 
   3   0   5      602.40      553.17      6.28 o 
   4   0   5       24.20       29.85      4.36 o 
   5   0   5        0.43        4.42      4.57 o 
   6   0   5        8.55       13.44      5.28 o 
   7   0   5      703.69      668.18     11.75 o 
   8   0   5       85.71       86.58      6.18 o 
   9   0   5      210.40      224.79      6.83 o 
  10   0   5      206.71      185.25      7.40 o 
  11   0   5       49.86       53.43      7.04 o 
  12   0   5        0.05       19.11     10.02 o 
 -13   1   5        3.39       10.02      7.40 o 
 -12   1   5      188.39      193.07      9.71 o 
 -11   1   5       27.06       17.87      6.32 o 
 -10   1   5      307.53      325.58      6.93 o 
  -9   1   5      326.56      351.93      7.09 o 
  -8   1   5       24.72       29.65      6.06 o 
  -7   1   5       15.95       20.03     11.71 o 
  -6   1   5      124.89      124.04     12.02 o 
  -5   1   5       41.31       38.17      6.43 o 
  -4   1   5     1170.24     1198.30     32.82 o 
  -3   1   5      590.62      669.32     31.74 o 
  -2   1   5     1091.85     1048.45      9.42 o 
  -1   1   5      279.97      246.09      7.68 o 
   0   1   5      641.78      666.76     21.26 o 
   1   1   5      329.18      320.25      6.16 o 
   2   1   5     1139.59     1253.46     43.45 o 
   3   1   5       32.58       36.32      4.03 o 
   4   1   5      176.65      166.35      4.38 o 
   5   1   5        8.87        6.73      4.30 o 
   6   1   5       32.89       37.61      3.65 o 
   7   1   5      405.50      360.07      5.29 o 
   8   1   5       35.38       46.80      4.31 o 
   9   1   5      173.18      148.92      5.74 o 
  10   1   5       27.71       39.66      5.54 o 
  11   1   5       16.39        3.13     10.09 o 
  12   1   5      107.54      113.87      7.70 o 
 -13   2   5        2.20        5.55     10.48 o 
 -12   2   5       40.69       39.29      9.55 o 
 -11   2   5       15.55       35.44      9.09 o 
 -10   2   5      126.09      138.68      6.63 o 
  -9   2   5      139.56      127.20      5.39 o 
  -8   2   5      100.98       93.70      5.97 o 
  -7   2   5       74.83       50.39      9.71 o 
  -6   2   5       11.94       19.57      9.09 o 
  -5   2   5     1387.37     1336.39     14.18 o 
  -4   2   5      506.89      534.36      7.73 o 
  -3   2   5        0.80        9.03      6.05 o 
  -2   2   5       75.54      102.43      6.86 o 
  -1   2   5      292.23      305.95      9.48 o 
   0   2   5       21.92       47.72      6.09 o 
   1   2   5       31.99       39.37      4.74 o 
   2   2   5     1501.69     1611.13     37.88 o 
   3   2   5      458.31      473.87     11.65 o 
   4   2   5      137.94      147.08      5.18 o 
   5   2   5      119.93      111.32      6.44 o 
   6   2   5      214.53      210.34      4.83 o 
   7   2   5      205.00      202.34      8.13 o 
   8   2   5      177.75      167.22      4.60 o 
   9   2   5      255.18      265.84      8.55 o 
  10   2   5      187.53      186.74     11.52 o 
  11   2   5        0.06        8.48      8.71 o 
  12   2   5       48.63       39.75     10.48 o 
 -13   3   5        2.46       16.02     10.48 o 
 -12   3   5        9.84       11.86      9.55 o 
 -11   3   5        6.57       14.18      6.32 o 
 -10   3   5      258.93      257.61      7.28 o 
  -9   3   5       60.60       50.72      5.89 o 
  -8   3   5       97.40       95.01      4.76 o 
  -7   3   5      233.85      251.47     10.32 o 
  -6   3   5      154.56      155.63      9.86 o 
  -5   3   5     1902.42     1985.55     15.41 o 
  -4   3   5        7.58       16.49      8.94 o 
  -3   3   5      279.41      255.60      5.74 o 
  -2   3   5       55.58       52.55      4.58 o 
  -1   3   5      573.44      610.71      6.96 o 
   0   3   5     2537.23     2702.51     24.73 o 
   1   3   5      116.72      149.96     10.71 o 
   2   3   5       14.05       18.84      3.49 o 
   3   3   5      284.59      326.24      6.71 o 
   4   3   5      568.55      577.85     18.13 o 
   5   3   5      528.10      525.10     11.81 o 
   6   3   5       39.77       37.29      5.85 o 
   7   3   5        6.11       12.92      5.08 o 
   8   3   5      291.90      279.24      5.63 o 
   9   3   5      162.46      168.03      7.36 o 
  10   3   5        4.79       12.17      9.01 o 
  11   3   5       29.71       43.14      5.93 o 
  12   3   5        1.33       13.71     10.79 o 
 -13   4   5        2.50       -7.55      7.55 o 
 -12   4   5       26.29       39.45      9.86 o 
 -11   4   5       76.44       87.12     13.16 o 
 -10   4   5        4.02        0.72      5.94 o 
  -9   4   5       58.51       67.51      4.70 o 
  -8   4   5       44.97       55.02      5.31 o 
  -7   4   5      222.10      238.21      6.84 o 
  -6   4   5      204.36      202.93      9.86 o 
  -5   4   5       30.74       24.96      8.94 o 
  -4   4   5      690.19      647.47     10.94 o 
  -3   4   5       43.62       21.57      8.78 o 
  -2   4   5      523.39      558.72     10.63 o 
  -1   4   5      752.72      821.03      9.94 o 
   0   4   5      510.34      577.47      6.10 o 
   1   4   5      154.35      164.75      6.47 o 
   2   4   5      339.61      375.26      5.18 o 
   3   4   5      218.53      237.15      6.43 o 
   4   4   5      330.20      313.36      5.32 o 
   5   4   5       80.01       82.98      6.75 o 
   6   4   5       24.64       33.96      9.78 o 
   7   4   5        0.45        2.55      4.88 o 
   8   4   5        4.48       -3.65      7.47 o 
   9   4   5        0.24       -1.25      5.21 o 
  10   4   5        0.24       -2.66      5.66 o 
  11   4   5       48.59       50.04      7.36 o 
 -12   5   5       11.65       28.97     10.02 o 
 -11   5   5       33.99       33.87      5.31 o 
 -10   5   5      138.34      123.76      6.28 o 
  -9   5   5        2.41        8.99      4.74 o 
  -8   5   5        4.46        4.17      4.36 o 
  -7   5   5      136.92      127.63     10.40 o 
  -6   5   5       37.29       32.51      9.09 o 
  -5   5   5       21.45       29.89      8.94 o 
  -4   5   5      314.22      298.93      7.55 o 
  -3   5   5      227.16      204.78      9.25 o 
  -2   5   5       99.45       99.39      9.09 o 
  -1   5   5        2.27       11.56      8.78 o 
   0   5   5        4.90        5.24      6.32 o 
   1   5   5       93.02      121.57     10.71 o 
   2   5   5      111.44       89.60      4.63 o 
   3   5   5      466.05      485.60      7.41 o 
   4   5   5      516.62      541.81      7.68 o 
   5   5   5      110.65       97.91     15.18 o 
   6   5   5       13.57       22.73      6.10 o 
   7   5   5       23.41       29.77      6.21 o 
   8   5   5       44.43       36.84      5.16 o 
   9   5   5       31.58       28.73      6.75 o 
  10   5   5        3.54       10.33      5.15 o 
  11   5   5       58.30       72.11     10.22 o 
 -12   6   5        2.90       -2.07      7.10 o 
 -11   6   5       19.70       29.46      6.49 o 
 -10   6   5        6.68       11.27      4.54 o 
  -9   6   5      198.20      204.90      9.00 o 
  -8   6   5      154.40      147.65      4.36 o 
  -7   6   5        3.95        4.74      4.89 o 
  -6   6   5       51.43       53.74      5.21 o 
  -5   6   5       95.04      108.32      9.40 o 
  -4   6   5        0.39       -6.47      6.47 o 
  -3   6   5      303.15      308.33      9.40 o 
  -2   6   5        4.53       12.94      6.32 o 
  -1   6   5      531.24      492.46     10.32 o 
   0   6   5        4.34        6.82      5.63 o 
   1   6   5       11.13       17.69      6.26 o 
   2   6   5        1.07        1.96      5.02 o 
   3   6   5      391.96      372.30     11.56 o 
   4   6   5      228.56      218.14      6.91 o 
   5   6   5       80.41       81.72      6.26 o 
   6   6   5      404.22      386.80     17.33 o 
   7   6   5       62.30       67.57      8.09 o 
   8   6   5      127.97      113.72      9.71 o 
   9   6   5       56.63       56.40      9.86 o 
  10   6   5       22.46       33.69      8.14 o 
  11   6   5        8.28       12.25     11.00 o 
 -12   7   5       14.28       17.87      6.97 o 
 -11   7   5       21.78       17.97      5.87 o 
 -10   7   5      112.35      105.87      8.28 o 
  -9   7   5        0.01        7.14      5.16 o 
  -8   7   5        2.49       14.14      5.19 o 
  -7   7   5        4.05        3.41      7.01 o 
  -6   7   5      229.78      200.17      7.70 o 
  -5   7   5       55.78       62.74      5.93 o 
  -4   7   5       21.56       11.71      6.63 o 
  -3   7   5       94.31      114.18      9.09 o 
  -2   7   5       54.74       49.62      6.63 o 
  -1   7   5       15.18        9.55      6.16 o 
   0   7   5      599.40      626.53      8.51 o 
   1   7   5        2.61        2.30      7.32 o 
   2   7   5      177.27      183.43      8.32 o 
   3   7   5      176.03      181.89      5.80 o 
   4   7   5      463.15      444.49     16.72 o 
   5   7   5      219.13      208.82      8.47 o 
   6   7   5        0.68        7.52      7.40 o 
   7   7   5        0.69        3.85      9.25 o 
   8   7   5      206.31      195.38     10.63 o 
   9   7   5       43.40       59.79     10.17 o 
  10   7   5      148.98      161.70      7.95 o 
 -12   8   5       62.60       59.61      9.32 o 
 -11   8   5       27.59       25.17      5.45 o 
 -10   8   5        9.64        5.49      5.51 o 
  -9   8   5       50.23       51.54      5.36 o 
  -8   8   5       57.37       60.10      5.34 o 
  -7   8   5      158.00      151.79      5.39 o 
  -6   8   5        9.65       10.99      4.34 o 
  -5   8   5      195.12      158.59      6.42 o 
  -4   8   5      126.15      139.23      6.80 o 
  -3   8   5      377.71      356.55      9.55 o 
  -2   8   5       99.60      105.24      6.63 o 
  -1   8   5        4.52       11.68      7.27 o 
   0   8   5      288.51      301.46      6.32 o 
   1   8   5     1050.32     1054.31     11.71 o 
   2   8   5       29.33       33.59      6.21 o 
   3   8   5      666.99      646.67      8.78 o 
   4   8   5        3.48       20.44      6.78 o 
   5   8   5       55.95       58.13     12.48 o 
   6   8   5      107.90       91.06      9.55 o 
   7   8   5      133.56      127.58      9.55 o 
   8   8   5        0.76       10.32      6.86 o 
   9   8   5        5.29       11.25     10.63 o 
  10   8   5        1.03        2.15      7.90 o 
 -11   9   5       29.05       31.97      6.22 o 
 -10   9   5      190.14      182.81      6.17 o 
  -9   9   5       28.64       36.88      7.02 o 
  -8   9   5        1.60        2.12      4.20 o 
  -7   9   5        4.02       11.38      5.04 o 
  -6   9   5      137.95      126.75      6.48 o 
  -5   9   5      103.56       71.78      5.53 o 
  -4   9   5       11.13        6.38      5.26 o 
  -3   9   5       72.37       66.99      5.89 o 
  -2   9   5      993.57      980.45      8.94 o 
  -1   9   5       40.71       40.68      6.32 o 
   0   9   5        3.46        3.95      7.13 o 
   1   9   5      436.31      407.28      6.37 o 
   2   9   5      928.95      895.98      8.48 o 
   3   9   5      333.70      310.95      7.24 o 
   4   9   5        8.87        1.54      9.09 o 
   5   9   5       49.76       61.02      9.25 o 
   6   9   5       57.69       85.67      9.40 o 
   7   9   5        2.74       22.34      6.86 o 
   8   9   5        0.20       -0.86      8.17 o 
   9   9   5       33.97       35.68      7.62 o 
 -10  10   5      160.05      163.19      7.59 o 
  -9  10   5       12.19       17.12      5.69 o 
  -8  10   5      189.54      175.54      5.77 o 
  -7  10   5        1.61       -0.21      5.86 o 
  -6  10   5      153.34      175.78      9.11 o 
  -5  10   5        0.10        6.70      4.63 o 
  -4  10   5        3.19       -0.08      6.21 o 
  -3  10   5       25.36       32.36      8.47 o 
  -2  10   5      284.85      259.02      6.93 o 
  -1  10   5      197.61      196.31      8.63 o 
   0  10   5       87.36      104.16      6.47 o 
   1  10   5        0.30       11.40      8.47 o 
   2  10   5       10.87       25.58      6.16 o 
   3  10   5      188.60      168.42      9.25 o 
   4  10   5        0.57       -4.93      9.40 o 
   5  10   5       14.77       16.80      5.39 o 
   6  10   5       95.67      108.06      7.08 o 
   7  10   5       26.67       32.59      5.76 o 
   8  10   5       71.67       57.19     13.33 o 
 -10  11   5       78.80       82.76      7.26 o 
  -9  11   5       14.63       18.21      6.02 o 
  -8  11   5      473.38      488.80      8.98 o 
  -7  11   5       47.02       50.18      7.24 o 
  -6  11   5        7.19       -1.62     10.30 o 
  -5  11   5       74.10       69.81     10.94 o 
  -4  11   5       17.54       44.74      6.32 o 
  -3  11   5       76.77       68.16      6.21 o 
  -2  11   5       49.42       51.84      5.07 o 
  -1  11   5       21.92       42.28     16.41 o 
   0  11   5       11.18       26.04      6.32 o 
   1  11   5        0.26       -6.47      9.25 o 
   2  11   5       53.90       44.92     10.55 o 
   3  11   5      123.56      139.94      6.64 o 
   4  11   5        0.65        8.47      6.65 o 
   5  11   5       17.04       16.15      6.97 o 
   6  11   5       62.46       63.47     11.79 o 
   7  11   5       26.41       13.10     10.25 o 
  -9  12   5        3.18       -5.49      6.59 o 
  -8  12   5       93.59      100.93      6.03 o 
  -7  12   5      141.29      153.45      7.19 o 
  -6  12   5        3.63       -6.86      6.86 o 
  -5  12   5      263.68      248.39      7.19 o 
  -4  12   5       12.02       12.40      7.94 o 
  -3  12   5      237.59      204.96      7.47 o 
  -2  12   5      146.08      151.92      6.48 o 
  -1  12   5       14.02       26.10      5.62 o 
   0  12   5        1.68       -8.32     10.71 o 
   1  12   5      102.38      110.37      4.90 o 
   2  12   5        8.63       19.09      4.74 o 
   3  12   5       40.74       38.92      5.69 o 
   4  12   5        2.30       -3.00      6.55 o 
   5  12   5        2.78        1.32      7.24 o 
   6  12   5        0.12       12.24     15.49 o 
  -8  13   5        0.41        2.31     12.17 o 
  -7  13   5       28.52       40.23      7.30 o 
  -6  13   5      238.79      249.39      6.29 o 
  -5  13   5       32.86       40.49      5.84 o 
  -4  13   5      187.71      182.50      6.06 o 
  -3  13   5       21.95       20.20     11.40 o 
  -2  13   5       39.02       43.16     15.79 o 
  -1  13   5      222.71      222.74      6.97 o 
   0  13   5      213.46      233.93      9.32 o 
   1  13   5      111.66      118.75     15.87 o 
   2  13   5       53.94       58.57     13.17 o 
   3  13   5        5.85       -8.94      8.94 o 
   4  13   5       41.81       47.67      7.35 o 
   5  13   5       28.22       11.45      6.30 o 
  -6  14   5       76.20       53.16      6.19 o 
  -5  14   5      209.34      210.30     16.18 o 
  -4  14   5       29.14       47.11      5.98 o 
  -3  14   5        1.40       -2.93      5.06 o 
  -2  14   5       78.97       73.83     11.79 o 
  -1  14   5       28.45       31.80      6.92 o 
   0  14   5        1.31       -3.80     10.25 o 
   1  14   5       26.36       39.07      7.63 o 
   2  14   5        6.96       16.70      5.81 o 
   3  14   5       42.54       30.72      5.70 o 
  -4  15   5        0.06        4.65      5.39 o 
  -3  15   5       18.81       17.63      6.07 o 
  -2  15   5       13.10       22.68      7.57 o 
  -1  15   5        3.54        2.30      6.21 o 
   0  15   5       61.74       63.90     20.26 o 
  -2 -16   6        5.68       20.31     10.32 o 
  -1 -16   6      153.17      141.76     10.79 o 
   0 -16   6       22.38       24.50      7.55 o 
   1 -16   6        5.69       21.26      7.24 o 
   2 -16   6        6.33       17.10     10.17 o 
   3 -16   6        1.47       -1.08     10.63 o 
   4 -16   6       15.72       31.28     10.63 o 
  -4 -15   6      106.07       99.71      8.55 o 
  -3 -15   6        8.58       22.37      7.40 o 
  -2 -15   6        0.52       10.39      7.77 o 
  -1 -15   6       36.03       44.20      6.34 o 
   0 -15   6       59.86       50.47      7.60 o 
   1 -15   6        0.02        2.66      7.81 o 
   2 -15   6       41.16       30.97      7.24 o 
   3 -15   6        3.89        4.51      6.42 o 
   4 -15   6       16.69        9.86      7.09 o 
   5 -15   6       11.78       34.05     10.32 o 
   6 -15   6        4.28       16.18     10.32 o 
  -6 -14   6      136.71      131.86      8.17 o 
  -5 -14   6        0.07       20.65     10.17 o 
  -4 -14   6        2.15       10.81      6.24 o 
  -3 -14   6        0.01       -6.93      7.24 o 
  -2 -14   6      107.29      133.81     22.57 o 
  -1 -14   6       56.44       61.33      9.55 o 
   0 -14   6        6.48       -1.85      9.71 o 
   1 -14   6      101.03      104.86      7.66 o 
   2 -14   6       25.01       27.30      5.66 o 
   3 -14   6        1.39        2.63      7.07 o 
   4 -14   6       76.96       70.55     11.94 o 
   5 -14   6        8.37       14.67      7.47 o 
   6 -14   6       76.36       80.31      8.94 o 
   7 -14   6        6.68        6.08     11.71 o 
   8 -14   6      108.89       91.84     11.09 o 
  -7 -13   6      110.07      100.93      7.90 o 
  -6 -13   6        0.01        2.45      9.48 o 
  -5 -13   6       22.52       37.53     13.71 o 
  -4 -13   6      140.88      138.13     11.02 o 
  -3 -13   6       19.46       25.89      9.40 o 
  -2 -13   6        0.13        3.08      9.09 o 
  -1 -13   6       79.16       64.25      8.94 o 
   0 -13   6       77.62       83.36      6.78 o 
   1 -13   6        9.42        5.83      6.37 o 
   2 -13   6        0.70        3.33      4.60 o 
   3 -13   6        1.76        2.98      5.47 o 
   4 -13   6       29.50       33.82      7.54 o 
   5 -13   6      163.14      169.76      7.55 o 
   6 -13   6        4.00        1.70      5.86 o 
   7 -13   6       66.29       73.58      7.24 o 
   8 -13   6        8.49       15.02      8.40 o 
   9 -13   6        5.85       19.57     10.79 o 
  -8 -12   6       92.36       93.71      8.17 o 
  -7 -12   6       18.14       19.36      7.02 o 
  -6 -12   6       13.75        7.27     12.87 o 
  -5 -12   6      223.37      253.12      9.01 o 
  -4 -12   6        3.35       -9.55      9.55 o 
  -3 -12   6       94.47       95.23      9.40 o 
  -2 -12   6       62.83       36.06      9.09 o 
  -1 -12   6      128.69      137.88     15.72 o 
   0 -12   6       12.40       17.26      5.16 o 
   1 -12   6       99.57       86.80      6.09 o 
   2 -12   6       69.72       65.44      5.29 o 
   3 -12   6        0.78        4.08      3.87 o 
   4 -12   6        0.04       -5.10      5.10 o 
   5 -12   6      129.02      135.00      5.22 o 
   6 -12   6      204.52      214.97     16.89 o 
   7 -12   6       35.45       30.13      8.15 o 
   8 -12   6       13.88       19.34      7.78 o 
   9 -12   6       21.62       30.59      7.35 o 
  10 -12   6       99.14      106.94     11.25 o 
  -9 -11   6       31.13       44.37     10.13 o 
  -8 -11   6       28.01       20.44      7.24 o 
  -7 -11   6        8.55       15.94      5.67 o 
  -6 -11   6       68.65       62.69      6.81 o 
  -5 -11   6        6.75       15.41      9.09 o 
  -4 -11   6       43.21       57.32      6.63 o 
  -3 -11   6        4.35       15.25      8.63 o 
  -2 -11   6        2.01        5.64      4.99 o 
  -1 -11   6       17.51       24.30      4.85 o 
   0 -11   6        0.14        7.57     10.86 o 
   1 -11   6       13.66       22.78      7.40 o 
   2 -11   6      283.88      273.04     13.95 o 
   3 -11   6       58.46       44.81      5.71 o 
   4 -11   6      375.85      381.67      8.97 o 
   5 -11   6        0.01        6.25      5.51 o 
   6 -11   6      104.66       99.52      5.48 o 
   7 -11   6      141.47      150.75      7.17 o 
   8 -11   6       86.80       83.86      7.16 o 
   9 -11   6       58.16       56.02      6.92 o 
  10 -11   6       58.34       68.66      7.46 o 
  -9 -10   6        0.28        7.44      6.37 o 
  -8 -10   6        0.74       -5.69      5.92 o 
  -7 -10   6       19.73       18.96      5.36 o 
  -6 -10   6       15.12       28.84      6.37 o 
  -5 -10   6        1.67        5.70      6.32 o 
  -4 -10   6        3.01       12.59      6.26 o 
  -3 -10   6        8.27       10.37      6.05 o 
  -2 -10   6        7.98       15.25      5.18 o 
  -1 -10   6        1.42       -3.49      5.05 o 
   0 -10   6       12.64       24.05      4.41 o 
   1 -10   6      527.48      540.60     15.64 o 
   2 -10   6        0.28        9.07      6.70 o 
   3 -10   6       15.11       12.73      4.34 o 
   4 -10   6       18.53       23.54      4.30 o 
   5 -10   6       41.83       38.10      5.89 o 
   6 -10   6      384.12      401.17      6.85 o 
   7 -10   6      144.28      174.84      6.89 o 
   8 -10   6        7.41       15.20      5.37 o 
   9 -10   6      157.94      152.89      5.86 o 
  10 -10   6       14.58       33.41     10.02 o 
  11 -10   6       79.97       67.18     11.40 o 
 -10  -9   6       10.62        3.99      6.19 o 
  -9  -9   6      127.43      130.69      6.41 o 
  -8  -9   6       88.53       78.08     11.94 o 
  -7  -9   6       79.96       91.13      6.74 o 
  -6  -9   6        7.88       13.71      9.25 o 
  -5  -9   6       22.07       18.18      4.41 o 
  -4  -9   6       14.17        7.85      5.21 o 
  -3  -9   6       62.19       67.87      4.52 o 
  -2  -9   6        1.45        9.62      5.30 o 
  -1  -9   6     1041.30      979.43      7.36 o 
   0  -9   6     1416.36     1352.17     27.66 o 
   1  -9   6     1085.83      999.48      8.12 o 
   2  -9   6      100.63       92.58     14.33 o 
   3  -9   6      590.73      588.92      9.95 o 
   4  -9   6       74.94       54.70      5.10 o 
   5  -9   6        0.76        0.81      5.67 o 
   6  -9   6       18.49       32.21      5.07 o 
   7  -9   6       42.82       38.58      5.22 o 
   8  -9   6      133.08      118.82     10.36 o 
   9  -9   6        0.60       11.83      5.56 o 
  10  -9   6       25.72       24.60      5.72 o 
  11  -9   6        6.58        5.48     14.41 o 
 -11  -8   6       30.05       56.70     10.63 o 
 -10  -8   6      101.39      129.28     10.17 o 
  -9  -8   6       13.06       36.89      9.35 o 
  -8  -8   6      110.19      117.22      6.80 o 
  -7  -8   6        5.21       14.21      6.70 o 
  -6  -8   6      198.89      186.44      9.55 o 
  -5  -8   6      203.74      179.08      6.86 o 
  -4  -8   6        1.80       -0.36      5.16 o 
  -3  -8   6      312.78      288.00      9.01 o 
  -2  -8   6        0.66        7.00      5.15 o 
  -1  -8   6     1084.64     1087.89      8.23 o 
   0  -8   6      906.83      911.11     39.45 o 
   1  -8   6        0.97       -0.73      5.01 o 
   2  -8   6        1.18        9.87      9.86 o 
   3  -8   6      158.29      166.72      8.57 o 
   4  -8   6      693.68      629.51     11.06 o 
   5  -8   6        4.60       31.95      5.19 o 
   6  -8   6      541.38      494.06     17.53 o 
   7  -8   6        0.08       12.95      4.34 o 
   8  -8   6      104.51      105.67     11.21 o 
   9  -8   6        3.39       10.59      5.33 o 
  10  -8   6       73.56       96.21      9.24 o 
  11  -8   6       45.10       64.97      7.35 o 
  12  -8   6       27.42       30.82     11.56 o 
 -11  -7   6       40.52       96.61     10.32 o 
 -10  -7   6      201.63      247.92     10.48 o 
  -9  -7   6        0.56        1.95      6.45 o 
  -8  -7   6       74.78       65.69      7.63 o 
  -7  -7   6        4.92       10.48     10.94 o 
  -6  -7   6        1.61       -0.62      6.43 o 
  -5  -7   6       24.43       32.83      8.01 o 
  -4  -7   6       62.84       61.96      5.66 o 
  -3  -7   6      149.87      165.38      6.70 o 
  -2  -7   6      319.12      283.10     10.02 o 
  -1  -7   6      336.54      327.70      5.99 o 
   0  -7   6       61.99       55.51      6.16 o 
   1  -7   6      100.12       88.28      5.35 o 
   2  -7   6      129.17      134.56      6.43 o 
   3  -7   6      308.07      281.42     10.71 o 
   4  -7   6      568.00      551.87     11.39 o 
   5  -7   6        2.80        6.57      4.47 o 
   6  -7   6       37.88       38.34      4.55 o 
   7  -7   6      259.57      264.75      8.33 o 
   8  -7   6       62.34       63.09      6.04 o 
   9  -7   6       56.70       53.97      5.39 o 
  10  -7   6      125.28      154.79     11.79 o 
  11  -7   6       55.05       56.09      5.84 o 
  12  -7   6      115.25       89.22     11.40 o 
 -11  -6   6      102.98      110.79      7.40 o 
 -10  -6   6       52.68       38.98      9.71 o 
  -9  -6   6        0.76        3.70      6.76 o 
  -8  -6   6        5.47       13.38      5.41 o 
  -7  -6   6      409.60      402.78     12.79 o 
  -6  -6   6        8.72       16.44      6.26 o 
  -5  -6   6       71.58       91.20     12.87 o 
  -4  -6   6        3.56       15.18      6.39 o 
  -3  -6   6      157.47      187.31      5.76 o 
  -2  -6   6     1060.49     1166.40     30.74 o 
  -1  -6   6      214.73      182.72      6.64 o 
   0  -6   6      385.93      460.15      6.39 o 
   1  -6   6       95.14       59.38      5.27 o 
   2  -6   6      922.27      947.80      7.32 o 
   3  -6   6      107.64      131.52      6.48 o 
   4  -6   6      118.32      125.16      4.69 o 
   5  -6   6        1.27        0.85      6.56 o 
   6  -6   6       28.51       29.76      5.30 o 
   7  -6   6      541.68      483.52      5.87 o 
   8  -6   6      111.96      110.95      5.41 o 
   9  -6   6       39.77       39.67      5.24 o 
  10  -6   6        0.02        4.45      4.64 o 
  11  -6   6       40.67       36.99      5.79 o 
  12  -6   6       42.23       39.84      5.99 o 
 -12  -5   6       63.77       73.50     10.63 o 
 -11  -5   6        0.72       18.64      6.93 o 
 -10  -5   6      110.27      113.72      7.09 o 
  -9  -5   6        2.85       -0.46      6.16 o 
  -8  -5   6        6.39        8.47     12.94 o 
  -7  -5   6        0.31        7.81      6.74 o 
  -6  -5   6       32.24       26.79      6.43 o 
  -5  -5   6       16.21       11.28      6.42 o 
  -4  -5   6       12.70       14.33      8.78 o 
  -3  -5   6      150.07      133.10      6.75 o 
  -2  -5   6        0.07        1.33      4.98 o 
  -1  -5   6       28.95       28.28      5.24 o 
   0  -5   6       73.82       83.97      6.70 o 
   1  -5   6      831.93      810.13      6.70 o 
   2  -5   6       18.21       11.83      4.52 o 
   3  -5   6      104.54      116.08     13.71 o 
   4  -5   6      114.58      141.77      4.74 o 
   5  -5   6      150.40      154.89      8.62 o 
   6  -5   6       80.16       98.31     10.61 o 
   7  -5   6       77.82       80.18      4.64 o 
   8  -5   6      499.65      492.49      6.39 o 
   9  -5   6       36.38       42.92      5.27 o 
  10  -5   6       42.60       56.22      6.69 o 
  11  -5   6        2.66       10.17      6.54 o 
  12  -5   6       15.29       23.09      8.00 o 
 -12  -4   6        0.84        7.86      7.24 o 
 -11  -4   6        3.98       29.43      9.40 o 
 -10  -4   6      158.60      171.50      9.55 o 
  -9  -4   6       17.50       17.87      6.32 o 
  -8  -4   6       74.89       78.58     13.25 o 
  -7  -4   6        5.29        9.22      7.00 o 
  -6  -4   6      116.91       98.20      7.47 o 
  -5  -4   6       32.67       32.27      7.06 o 
  -4  -4   6       10.91       13.42      6.10 o 
  -3  -4   6      162.16      176.89     10.94 o 
  -2  -4   6       35.18       45.11      4.93 o 
  -1  -4   6       16.53       28.57      7.47 o 
   0  -4   6      987.66     1056.16     17.49 o 
   1  -4   6        3.42       -1.95      8.09 o 
   2  -4   6      539.14      596.47     13.87 o 
   3  -4   6      623.53      625.51      6.77 o 
   4  -4   6        2.44        9.88      5.13 o 
   5  -4   6      127.40      144.60     10.59 o 
   6  -4   6      217.66      234.17      4.65 o 
   7  -4   6       21.90       31.24      7.91 o 
   8  -4   6      213.54      194.32      8.32 o 
   9  -4   6       11.15       16.60      4.39 o 
  10  -4   6      149.79      142.27      6.73 o 
  11  -4   6      107.80      115.47      6.05 o 
  12  -4   6       20.08       32.60      6.85 o 
 -12  -3   6       48.05       44.38     10.48 o 
 -11  -3   6      118.88      163.64      9.86 o 
 -10  -3   6        5.99       -7.86      8.63 o 
  -9  -3   6       37.79       38.52      8.32 o 
  -8  -3   6      377.52      362.26     17.72 o 
  -7  -3   6      358.87      332.83      9.59 o 
  -6  -3   6      338.09      315.71      8.29 o 
  -5  -3   6      486.25      480.04      8.12 o 
  -4  -3   6      481.64      506.54      7.84 o 
  -3  -3   6      427.14      472.76      9.25 o 
  -2  -3   6      122.85      126.95      5.55 o 
  -1  -3   6       47.35       72.32      4.79 o 
   0  -3   6     3776.70     4082.62     30.89 o 
   1  -3   6     2363.78     2896.85     32.20 o 
   2  -3   6       75.60       91.36      4.95 o 
   3  -3   6     5901.17     6446.26     49.23 o 
   4  -3   6       21.45       23.34      6.59 o 
   5  -3   6      608.55      615.29     11.76 o 
   6  -3   6      825.39      767.99     36.13 o 
   7  -3   6       30.46       44.58      5.24 o 
   8  -3   6       48.92       52.42      5.06 o 
   9  -3   6       89.52       95.03     17.03 o 
  10  -3   6       60.04       71.19      5.79 o 
  11  -3   6       93.81       99.89      6.06 o 
  12  -3   6        9.51       17.07      7.11 o 
 -13  -2   6        2.26       29.43     10.63 o 
 -12  -2   6       13.94       19.72      6.93 o 
 -11  -2   6      280.36      250.39      9.86 o 
 -10  -2   6      108.97       85.83      8.94 o 
  -9  -2   6        8.24       -1.69      5.86 o 
  -8  -2   6      167.46      166.10     17.10 o 
  -7  -2   6      345.36      323.31      9.48 o 
  -6  -2   6     2271.83     2240.14     46.07 o 
  -5  -2   6        3.35        7.63      6.37 o 
  -4  -2   6        0.84        7.63      6.32 o 
  -3  -2   6       49.94       38.90      5.16 o 
  -2  -2   6      118.88      110.19      6.65 o 
  -1  -2   6     4818.54     4984.81    129.51 o 
   0  -2   6      166.25      137.93     12.71 o 
   1  -2   6      542.88      495.05      7.16 o 
   2  -2   6     1210.27     1362.05     66.33 o 
   3  -2   6      370.30      369.49      7.14 o 
   4  -2   6     1446.57     1541.61     16.16 o 
   5  -2   6       22.46       31.65      4.55 o 
   6  -2   6      231.59      225.78      5.59 o 
   7  -2   6      122.82      124.50      5.67 o 
   8  -2   6      395.39      379.68     15.80 o 
   9  -2   6       69.19       60.25      5.24 o 
  10  -2   6       59.39       61.99      7.13 o 
  11  -2   6      130.51      120.08      5.58 o 
  12  -2   6        9.81       20.18      5.96 o 
 -13  -1   6       32.47       54.70     10.63 o 
 -12  -1   6      228.64      222.50      7.70 o 
 -11  -1   6       26.14       38.52      9.40 o 
 -10  -1   6        7.33       19.57      8.63 o 
  -9  -1   6        6.95        8.47      5.86 o 
  -8  -1   6        7.91        8.63     13.87 o 
  -7  -1   6       33.58       43.00      8.33 o 
  -6  -1   6      398.59      396.99      8.60 o 
  -5  -1   6       17.18       30.60      6.37 o 
  -4  -1   6      891.87      846.36      8.20 o 
  -3  -1   6     3915.44     3990.00    192.07 o 
  -2  -1   6       94.66      101.89      6.01 o 
  -1  -1   6       93.43      131.41      5.88 o 
   0  -1   6     1099.30     1059.12     68.80 o 
   1  -1   6     2073.70     2052.89     43.61 o 
   2  -1   6      340.57      305.91     11.79 o 
   3  -1   6      341.97      359.50     11.84 o 
   4  -1   6     1074.69     1093.99     11.84 o 
   5  -1   6        0.16        5.15      4.36 o 
   6  -1   6      145.28      146.26      5.44 o 
   7  -1   6      558.75      560.86     21.18 o 
   8  -1   6       11.39        7.78      5.01 o 
   9  -1   6        7.25       14.13      5.49 o 
  10  -1   6       26.79       30.33      4.88 o 
  11  -1   6      169.33      175.49      8.31 o 
  12  -1   6      144.11      157.01     19.57 o 
 -13   0   6       59.50       39.29      7.55 o 
 -12   0   6      339.48      320.34     10.63 o 
 -11   0   6      449.95      375.82     10.32 o 
 -10   0   6       13.29       13.71      8.94 o 
  -9   0   6        0.01        6.78      6.01 o 
  -8   0   6      190.07      177.81     14.02 o 
  -7   0   6     1272.64     1250.56     17.72 o 
  -6   0   6       20.27       33.12      6.48 o 
  -5   0   6       29.41       21.67      6.42 o 
  -4   0   6      810.19      914.62     15.49 o 
  -3   0   6      338.09      442.85      7.41 o 
  -2   0   6     1064.28     1209.96     57.86 o 
  -1   0   6      512.26      615.33     15.49 o 
   0   0   6       19.19       26.17      4.79 o 
   1   0   6      724.43      710.05     51.16 o 
   2   0   6     1379.29     1424.24      9.64 o 
   3   0   6        1.64        4.62      5.05 o 
   4   0   6      624.75      592.61      9.41 o 
   5   0   6      149.43      143.28      6.79 o 
   6   0   6      122.40      111.99      5.42 o 
   7   0   6      749.58      737.99     12.88 o 
   8   0   6     1263.54     1229.38     34.52 o 
   9   0   6       16.03       21.07      5.18 o 
  10   0   6       11.49       13.14      4.46 o 
  11   0   6      130.72      118.44      7.73 o 
 -13   1   6       22.37       13.87     10.32 o 
 -12   1   6       36.67       32.20      7.09 o 
 -11   1   6        5.07       -5.70      6.47 o 
 -10   1   6       39.87       51.46      6.32 o 
  -9   1   6      145.66      144.04      6.70 o 
  -8   1   6       66.46       69.95     11.25 o 
  -7   1   6      512.65      487.84     11.86 o 
  -6   1   6       52.13       39.04      6.48 o 
  -5   1   6     1585.21     1710.88     10.73 o 
  -4   1   6     1337.82     1428.32     35.98 o 
  -3   1   6      323.75      262.47      9.71 o 
  -2   1   6      322.09      346.66      7.24 o 
  -1   1   6       12.23       22.22      5.33 o 
   0   1   6      226.24      221.46      7.14 o 
   1   1   6       13.22       14.95      4.58 o 
   2   1   6       78.83       81.28      5.84 o 
   3   1   6      181.01      183.69      8.58 o 
   4   1   6       19.49       19.49      4.46 o 
   5   1   6        6.53        4.02      4.33 o 
   6   1   6      263.95      255.83      6.29 o 
   7   1   6      332.65      336.52     12.53 o 
   8   1   6      216.94      194.60      9.40 o 
   9   1   6      272.57      277.86      8.69 o 
  10   1   6      825.83      861.98     18.56 o 
  11   1   6       53.85       40.56      8.24 o 
 -13   2   6       11.06        7.40      7.40 o 
 -12   2   6        3.11        7.09      9.71 o 
 -11   2   6       55.88       51.16      6.93 o 
 -10   2   6       22.63       27.27      6.47 o 
  -9   2   6        1.40        3.80      5.97 o 
  -8   2   6      118.09      114.33     11.56 o 
  -7   2   6     1109.73     1074.59     14.02 o 
  -6   2   6      171.17      181.36     10.17 o 
  -5   2   6        5.49        5.34      4.93 o 
  -4   2   6        5.97        4.12      6.21 o 
  -3   2   6      812.01      816.67      9.86 o 
  -2   2   6     1910.58     1800.42     63.56 o 
  -1   2   6     1570.39     1589.50     39.68 o 
   0   2   6      591.20      694.56      7.21 o 
   1   2   6      832.45      905.77     20.49 o 
   2   2   6      238.57      205.21      5.85 o 
   3   2   6       17.66       18.29      3.90 o 
   4   2   6       49.64       47.23      4.50 o 
   5   2   6      220.30      215.77      6.88 o 
   6   2   6      172.85      187.65      5.44 o 
   7   2   6      114.03      109.65      4.65 o 
   8   2   6      323.65      328.48      7.04 o 
   9   2   6       82.66       82.09      5.36 o 
  10   2   6      261.71      245.40     17.49 o 
  11   2   6       60.26       62.10     12.94 o 
 -13   3   6       31.37       21.11      7.40 o 
 -12   3   6        6.02       20.19      9.71 o 
 -11   3   6       25.11       30.82      6.78 o 
 -10   3   6      194.44      175.26      8.48 o 
  -9   3   6       47.65       60.97      8.45 o 
  -8   3   6        0.02        3.46      6.14 o 
  -7   3   6      217.29      231.59     10.48 o 
  -6   3   6      172.27      177.97      9.86 o 
  -5   3   6      243.32      232.36     10.17 o 
  -4   3   6      164.41      149.86      6.48 o 
  -3   3   6        6.16        4.04      5.16 o 
  -2   3   6      168.15      139.84      6.48 o 
  -1   3   6      204.00      216.04      7.09 o 
   0   3   6     2109.63     2069.14     52.54 o 
   1   3   6     1245.97     1351.05     63.48 o 
   2   3   6       32.05       36.65      5.07 o 
   3   3   6        1.98        0.96      5.04 o 
   4   3   6      315.42      312.74      5.11 o 
   5   3   6       72.00       73.04      5.85 o 
   6   3   6      429.02      423.37     13.53 o 
   7   3   6       23.59       18.32      5.49 o 
   8   3   6       43.02       34.98      8.63 o 
   9   3   6        1.00        0.97      6.99 o 
  10   3   6       38.10       50.93     11.17 o 
  11   3   6      150.69      148.69     13.56 o 
 -12   4   6        5.79        4.47      7.09 o 
 -11   4   6        0.24        3.92      6.86 o 
 -10   4   6        6.95        7.94      5.65 o 
  -9   4   6       60.70       61.88      5.61 o 
  -8   4   6        6.23        8.30      5.27 o 
  -7   4   6      463.10      413.10     10.79 o 
  -6   4   6        0.63       10.94      6.32 o 
  -5   4   6      630.63      548.85     10.94 o 
  -4   4   6      541.25      524.82      8.63 o 
  -3   4   6     2440.71     2454.89     14.95 o 
  -2   4   6      271.89      226.58      6.70 o 
  -1   4   6      921.63      961.25     65.56 o 
   0   4   6      659.40      719.76      7.00 o 
   1   4   6      331.44      361.78      6.86 o 
   2   4   6        5.07        3.25      3.84 o 
   3   4   6      120.97      116.67      4.67 o 
   4   4   6       92.81       85.18      5.89 o 
   5   4   6        7.18        7.91      5.58 o 
   6   4   6       15.61       16.45      5.37 o 
   7   4   6      345.96      313.47     14.72 o 
   8   4   6      328.03      310.69     11.86 o 
   9   4   6       11.01       23.27      9.09 o 
  10   4   6        1.85       12.64     12.33 o 
  11   4   6       15.01       11.86     12.79 o 
 -12   5   6       52.98       50.62      8.27 o 
 -11   5   6       22.06       20.47      6.46 o 
 -10   5   6        9.09       11.91      5.68 o 
  -9   5   6      322.00      331.63      8.82 o 
  -8   5   6       14.65       17.57      5.07 o 
  -7   5   6      270.53      265.64      7.55 o 
  -6   5   6     1492.59     1429.92     11.56 o 
  -5   5   6       27.39       24.04      6.47 o 
  -4   5   6      812.35      834.68     11.40 o 
  -3   5   6       84.04       65.64      8.94 o 
  -2   5   6        7.68        6.01      8.78 o 
  -1   5   6      442.84      484.91      7.86 o 
   0   5   6       11.27       30.51      8.63 o 
   1   5   6       78.88       80.43      4.39 o 
   2   5   6      523.76      471.02      4.98 o 
   3   5   6      101.35       90.84     15.33 o 
   4   5   6       60.31       71.99      9.40 o 
   5   5   6      239.81      219.09     11.17 o 
   6   5   6      522.16      520.51     30.05 o 
   7   5   6       39.70       38.35      5.29 o 
   8   5   6      262.86      265.57     16.56 o 
   9   5   6       48.88       52.85      6.78 o 
  10   5   6       22.34       20.96     12.48 o 
  11   5   6       41.88       56.96      9.70 o 
 -12   6   6        0.83        8.96      6.96 o 
 -11   6   6        0.88        3.15      6.12 o 
 -10   6   6       84.65      104.09      6.88 o 
  -9   6   6      110.10      111.77      5.43 o 
  -8   6   6       34.44       29.78      4.51 o 
  -7   6   6        5.04       17.38      6.10 o 
  -6   6   6       55.57       57.47      8.78 o 
  -5   6   6      515.33      530.06     10.63 o 
  -4   6   6       63.61       70.88      9.40 o 
  -3   6   6      616.22      595.08     10.32 o 
  -2   6   6       54.18       52.85      8.78 o 
  -1   6   6        0.16        7.86      6.32 o 
   0   6   6       25.37       19.57      9.09 o 
   1   6   6        2.49       17.57      6.26 o 
   2   6   6       39.39       32.21      5.32 o 
   3   6   6      224.88      243.83      5.92 o 
   4   6   6      230.16      204.87      6.86 o 
   5   6   6      641.08      606.21     16.02 o 
   6   6   6        3.37       10.42      6.21 o 
   7   6   6        0.61        6.70      5.78 o 
   8   6   6      203.40      214.11      7.06 o 
  10   6   6       59.27       52.38      8.22 o 
 -12   7   6        9.62       13.05      6.42 o 
 -11   7   6        8.66       20.57      5.48 o 
 -10   7   6       36.45       47.96      5.54 o 
  -9   7   6        9.34       18.21      5.42 o 
  -8   7   6       62.15       74.56     10.67 o 
  -7   7   6        0.10        5.32      5.01 o 
  -6   7   6      379.49      359.21      9.63 o 
  -5   7   6       79.91       64.56      8.63 o 
  -4   7   6       25.85       42.68      9.09 o 
  -3   7   6      282.14      270.88      7.24 o 
  -2   7   6      143.94      127.58      9.25 o 
  -1   7   6        1.78       -2.93      6.32 o 
   0   7   6      391.20      354.48      7.28 o 
   1   7   6        3.58       -9.01      9.01 o 
   2   7   6        8.76       13.22      7.24 o 
   3   7   6        0.21       -1.43      6.16 o 
   4   7   6      126.13      121.43      8.09 o 
   5   7   6       86.67       99.88      8.94 o 
   6   7   6        7.58        9.40     12.64 o 
   7   7   6       64.20       55.87      6.75 o 
   8   7   6       66.79       75.66      9.86 o 
   9   7   6       33.73       38.06     10.17 o 
  10   7   6      102.41       99.98      8.23 o 
 -11   8   6       17.72       20.79      5.22 o 
 -10   8   6        8.01        7.87      4.95 o 
  -9   8   6       17.16       20.76      8.71 o 
  -8   8   6       87.96       87.76      5.37 o 
  -7   8   6       26.83       38.73      5.22 o 
  -6   8   6       65.40       64.14      5.30 o 
  -5   8   6        9.13       13.71      5.94 o 
  -4   8   6       96.95       90.29      9.09 o 
  -3   8   6      551.46      492.00      9.71 o 
  -2   8   6       13.72       11.56      6.16 o 
  -1   8   6        0.67       -1.93      6.89 o 
   0   8   6       12.63        6.47      5.05 o 
   1   8   6      719.83      691.07     12.94 o 
   2   8   6        7.14       10.62      5.02 o 
   3   8   6       37.75       41.27      6.26 o 
   4   8   6        4.40        7.04      6.01 o 
   5   8   6       49.76       47.56      6.37 o 
   6   8   6       48.34       52.02      4.63 o 
   7   8   6       19.61       20.49      6.63 o 
   8   8   6       15.80       23.88     10.17 o 
   9   8   6        7.70       21.49      7.41 o 
 -11   9   6       32.86       51.00      6.83 o 
 -10   9   6      314.58      301.58      9.45 o 
  -9   9   6      433.84      404.77      9.81 o 
  -8   9   6      276.23      264.26      5.93 o 
  -7   9   6      160.23      188.06      7.21 o 
  -6   9   6       95.75      104.03      5.37 o 
  -5   9   6      118.72      131.76      6.78 o 
  -4   9   6        0.40       -6.10     11.71 o 
  -3   9   6       68.96       57.63      8.63 o 
  -2   9   6       35.31       39.98      5.41 o 
  -1   9   6      152.30      154.02      7.44 o 
   0   9   6      315.75      282.84      5.96 o 
   1   9   6        8.06        4.51      6.70 o 
   2   9   6      136.50      143.15      6.53 o 
   3   9   6      166.61      163.92     11.56 o 
   4   9   6       62.69       51.51      6.43 o 
   5   9   6      137.39      133.75      7.24 o 
   6   9   6       20.87       17.57      9.55 o 
   7   9   6       39.73       33.90      7.09 o 
   8   9   6        7.37       15.70      7.19 o 
   9   9   6        1.96       10.43      8.01 o 
 -10  10   6       12.47       16.58      7.39 o 
  -9  10   6      114.48      139.77      5.36 o 
  -8  10   6      285.40      278.86     16.05 o 
  -7  10   6       40.35       53.60      6.87 o 
  -6  10   6      117.21      100.90      5.04 o 
  -5  10   6        2.09       -5.18      5.51 o 
  -4  10   6        0.30        2.71      5.78 o 
  -3  10   6      113.77      111.56      6.47 o 
  -2  10   6        8.17       16.49      8.47 o 
  -1  10   6       76.21       77.35      6.32 o 
   0  10   6       85.13       63.64      8.78 o 
   1  10   6      303.03      273.66      7.09 o 
   2  10   6      227.42      218.80      7.09 o 
   3  10   6       18.51       23.73      9.25 o 
   4  10   6        7.12       27.12      9.25 o 
   5  10   6       11.97        9.86      6.78 o 
   6  10   6       84.10       76.43      7.40 o 
   7  10   6       10.03       10.80      5.93 o 
   8  10   6       19.99       21.88      7.79 o 
  -9  11   6       18.41       30.28      8.59 o 
  -8  11   6       43.68       45.36     11.43 o 
  -7  11   6      287.81      316.97      6.57 o 
  -6  11   6       18.76       16.48      5.91 o 
  -5  11   6       20.17       26.85      5.27 o 
  -4  11   6      528.15      486.03     17.03 o 
  -3  11   6       62.53       62.44      4.68 o 
  -2  11   6        8.33       -7.40      8.78 o 
  -1  11   6       40.32       45.46      6.32 o 
   0  11   6       59.55       48.69      6.63 o 
   1  11   6       15.37       31.28      8.94 o 
   2  11   6      209.64      216.95      9.86 o 
   3  11   6      262.95      210.17      7.40 o 
   4  11   6       16.49       30.05      6.93 o 
   5  11   6        4.96        3.43     14.87 o 
   6  11   6       22.86       16.63      6.01 o 
   7  11   6        0.13        5.62      8.55 o 
  -8  12   6       32.38       56.78      7.68 o 
  -7  12   6       28.79       27.44      6.01 o 
  -6  12   6       58.72       43.12      7.08 o 
  -5  12   6       65.32       55.33      6.64 o 
  -4  12   6       38.70       37.66      6.32 o 
  -3  12   6      195.30      201.74      8.17 o 
  -2  12   6        1.04       21.48      5.78 o 
  -1  12   6       83.25       99.17      7.63 o 
   0  12   6      180.67      174.98     13.64 o 
   1  12   6       32.02       45.31      7.40 o 
   2  12   6      180.13      174.11     12.64 o 
   3  12   6       54.08       57.37      5.64 o 
   4  12   6        0.46        2.44      7.14 o 
   5  12   6       32.84       52.83      6.04 o 
   6  12   6        0.00       13.87     19.95 o 
  -7  13   6        2.87       11.21      7.46 o 
  -6  13   6       22.52       26.20     14.41 o 
  -5  13   6       87.86       93.69      7.30 o 
  -4  13   6       20.03       34.39     12.25 o 
  -3  13   6       27.39       31.82      5.70 o 
  -2  13   6        6.36        2.40      5.38 o 
  -1  13   6       82.47       86.27     17.26 o 
   0  13   6       23.99       24.58      6.76 o 
   1  13   6        0.59       10.01      5.79 o 
   2  13   6        5.62        8.86      5.01 o 
   3  13   6       61.38       71.15     10.79 o 
   4  13   6        7.49        8.86      5.23 o 
  -5  14   6        7.65        1.85     10.17 o 
  -4  14   6       11.91       31.53      5.17 o 
  -3  14   6      146.57      163.05      9.25 o 
  -2  14   6       91.68      103.84      7.63 o 
  -1  14   6        0.07        6.01      7.24 o 
   0  14   6        4.33        3.54      5.17 o 
   1  14   6       34.28       25.99      6.04 o 
   2  14   6        4.07       -1.39      7.52 o 
  -2 -16   7      106.79      101.61      6.86 o 
  -1 -16   7       22.75       31.24      7.47 o 
   0 -16   7       17.50       31.68      8.27 o 
   1 -16   7        5.12       14.19      8.92 o 
   2 -16   7        0.80        2.77      7.40 o 
   3 -16   7       10.62       24.96     10.79 o 
   4 -16   7       49.03       53.93     10.63 o 
  -4 -15   7       23.72       31.23      7.63 o 
  -3 -15   7        4.17       15.31      8.07 o 
  -2 -15   7      377.35      401.59      8.88 o 
  -1 -15   7      115.87      146.84     10.32 o 
   0 -15   7       51.24       55.16     10.02 o 
   1 -15   7       22.55       19.76      7.81 o 
   2 -15   7       10.25       15.57      8.18 o 
   3 -15   7       58.53       46.83     14.41 o 
   4 -15   7        3.60       -7.84      7.92 o 
   5 -15   7       15.12       22.28      6.70 o 
   6 -15   7       17.23       26.44      8.44 o 
  -5 -14   7       11.28       24.76     10.63 o 
  -4 -14   7      484.81      469.65     11.25 o 
  -3 -14   7        8.63       10.70      9.25 o 
  -2 -14   7      336.38      342.99     10.48 o 
  -1 -14   7        1.19        2.31      9.71 o 
   0 -14   7        0.18       14.02      9.40 o 
   1 -14   7      107.82      119.85     13.48 o 
   2 -14   7       34.06       33.82      4.97 o 
   3 -14   7       89.79       72.59      9.58 o 
   4 -14   7        0.06       10.40      4.86 o 
   5 -14   7      126.15      129.90      6.24 o 
   6 -14   7       50.20       54.38      6.36 o 
   7 -14   7      144.79      156.13      7.95 o 
  -7 -13   7       82.74       88.21      7.94 o 
  -6 -13   7        0.56        1.85      7.30 o 
  -5 -13   7      197.42      182.78      9.01 o 
  -4 -13   7       31.32       30.66      9.86 o 
  -3 -13   7       66.67       47.00      9.55 o 
  -2 -13   7        0.68       -9.55      9.55 o 
  -1 -13   7        8.80       -4.47     13.79 o 
   0 -13   7        4.75       12.21      9.32 o 
   1 -13   7       27.00       21.38     16.18 o 
   2 -13   7      127.28      124.98      7.95 o 
   3 -13   7       77.93       74.49      4.61 o 
   4 -13   7        5.80        8.81      4.52 o 
   5 -13   7       68.24       62.02      5.89 o 
   6 -13   7       30.74       34.12     10.73 o 
   7 -13   7        7.01       15.39      4.94 o 
   8 -13   7       37.70       37.39     10.25 o 
   9 -13   7        9.17       12.48     10.94 o 
  -8 -12   7       17.76       19.79     13.41 o 
  -7 -12   7        1.43       16.29      7.14 o 
  -6 -12   7        3.36        8.97      6.97 o 
  -5 -12   7      174.62      198.77     10.17 o 
  -4 -12   7        5.37        8.78      6.78 o 
  -3 -12   7      166.21      187.37      9.71 o 
  -2 -12   7       42.45       50.45      5.35 o 
  -1 -12   7        2.09       11.98     20.80 o 
   0 -12   7       26.79       26.49      5.37 o 
   1 -12   7       12.26        5.46      5.13 o 
   2 -12   7        4.74        4.02      4.39 o 
   3 -12   7       23.71       30.50      5.41 o 
   4 -12   7      372.16      363.36     11.41 o 
   5 -12   7       87.66       76.55      5.48 o 
   6 -12   7       11.75       21.73      5.99 o 
   7 -12   7       60.75       64.13      5.13 o 
   8 -12   7       28.12       24.04      5.07 o 
   9 -12   7      408.79      441.67     19.49 o 
  -9 -11   7       30.80       21.73      7.70 o 
  -8 -11   7        1.64        1.55      7.30 o 
  -7 -11   7        0.06        1.01     16.80 o 
  -6 -11   7      188.35      193.74      5.34 o 
  -5 -11   7       22.41       27.43      9.40 o 
  -4 -11   7       83.03       78.98      5.66 o 
  -3 -11   7        9.83       12.87      7.94 o 
  -2 -11   7       16.46       12.09     10.25 o 
  -1 -11   7        0.37        9.77      5.18 o 
   0 -11   7       79.36       87.98      6.32 o 
   1 -11   7        3.82        8.89      4.87 o 
   2 -11   7       11.70       14.00      9.63 o 
   3 -11   7        5.46        9.05      9.61 o 
   4 -11   7       39.34       45.80      4.07 o 
   5 -11   7        0.26        8.63      6.72 o 
   6 -11   7      120.66      123.61      4.82 o 
   7 -11   7        0.19       -0.41      4.21 o 
   8 -11   7       12.88       21.02      6.41 o 
   9 -11   7       16.58       27.50      7.36 o 
  10 -11   7        5.97        5.32     10.17 o 
  -9 -10   7       34.07       29.83      7.41 o 
  -8 -10   7        1.33        6.17      7.02 o 
  -7 -10   7       50.87       64.98     16.95 o 
  -6 -10   7        0.30       16.95      9.40 o 
  -5 -10   7        7.55        5.46      6.48 o 
  -4 -10   7        0.18        3.93      6.32 o 
  -3 -10   7       38.69       44.16      7.47 o 
  -2 -10   7     1118.22     1058.08      7.31 o 
  -1 -10   7        2.43       18.55      6.05 o 
   0 -10   7      206.57      234.82      4.90 o 
   1 -10   7      125.28      127.21      5.01 o 
   2 -10   7        1.18        1.28      8.32 o 
   3 -10   7        7.02       17.64      7.97 o 
   4 -10   7       59.22       59.99      3.96 o 
   5 -10   7        0.80       17.62      8.51 o 
   6 -10   7      164.08      142.90     12.58 o 
   7 -10   7       34.35       36.52      5.33 o 
   8 -10   7       19.42       27.55      5.22 o 
   9 -10   7       32.88       46.70      7.23 o 
  10 -10   7       96.63      114.55      4.93 o 
  11 -10   7        0.00       -0.46     14.79 o 
 -10  -9   7      171.96      150.71      8.10 o 
  -9  -9   7       38.99       31.55      7.89 o 
  -8  -9   7      302.67      302.38     18.80 o 
  -7  -9   7       16.33       25.73      9.40 o 
  -6  -9   7       24.32       29.12      9.09 o 
  -5  -9   7      128.64      161.41      9.40 o 
  -4  -9   7      302.92      291.89      6.86 o 
  -3  -9   7       33.32       35.14      6.32 o 
  -2  -9   7      125.01      121.32      5.47 o 
  -1  -9   7      498.73      510.99      6.86 o 
   0  -9   7      170.85      150.62      4.90 o 
   1  -9   7      473.82      445.72      6.15 o 
   2  -9   7       10.93       18.65      5.47 o 
   3  -9   7      131.14      127.11      4.10 o 
   4  -9   7      248.96      217.22      5.30 o 
   5  -9   7       54.90       66.10      5.05 o 
   6  -9   7      280.19      260.64      5.54 o 
   7  -9   7      131.61      148.50      5.43 o 
   8  -9   7       25.27       27.37      4.67 o 
   9  -9   7       46.91       46.05      5.57 o 
  10  -9   7      114.66      123.84      5.27 o 
  11  -9   7       40.27       38.77      6.20 o 
 -10  -8   7      155.30      134.38     12.49 o 
  -9  -8   7       38.09       37.40      7.55 o 
  -8  -8   7       95.68       96.02      6.04 o 
  -7  -8   7       25.54       31.43      9.40 o 
  -6  -8   7      162.36      167.70      6.81 o 
  -5  -8   7       24.58       12.50      6.63 o 
  -4  -8   7       95.16       89.10     11.33 o 
  -3  -8   7      127.29      118.46      6.64 o 
  -2  -8   7        3.90       13.10      6.53 o 
  -1  -8   7      785.49      742.09     13.25 o 
   0  -8   7       44.17       56.77      5.27 o 
   1  -8   7      707.20      717.98     42.99 o 
   2  -8   7       29.66       32.02      5.19 o 
   3  -8   7       77.50       89.56      7.01 o 
   4  -8   7        2.08        8.00      4.37 o 
   5  -8   7       83.12       70.37      5.58 o 
   6  -8   7       12.08       19.49      5.36 o 
   7  -8   7        0.94        7.57      6.32 o 
   8  -8   7        5.55       17.02      9.46 o 
   9  -8   7       11.97       18.59      5.48 o 
  10  -8   7       18.06       34.30     10.47 o 
  11  -8   7       12.00       11.01      5.18 o 
 -11  -7   7        1.76      -10.63     10.63 o 
 -10  -7   7       19.03       17.26     10.02 o 
  -9  -7   7       73.21       76.81     16.18 o 
  -8  -7   7        6.26        5.86     11.56 o 
  -7  -7   7       15.25       18.83      6.85 o 
  -6  -7   7       21.63       32.07      6.43 o 
  -5  -7   7       30.67       26.73      5.13 o 
  -4  -7   7      451.60      402.66      9.78 o 
  -3  -7   7       61.73       69.53      6.75 o 
  -2  -7   7        4.84        4.13     10.17 o 
  -1  -7   7      755.42      755.37     18.34 o 
   0  -7   7       61.31       64.53      5.13 o 
   1  -7   7        2.05        6.84      6.32 o 
   2  -7   7       31.85       37.57      5.30 o 
   3  -7   7       10.08       11.44      5.13 o 
   4  -7   7      118.21      126.86     10.62 o 
   5  -7   7      132.63      167.46      4.80 o 
   6  -7   7        2.34        5.57      6.69 o 
   7  -7   7      102.58       97.47      6.70 o 
   8  -7   7       65.94       64.26      5.30 o 
   9  -7   7        1.50        4.86      4.61 o 
  10  -7   7      174.11      175.34      5.18 o 
  11  -7   7      113.92      129.33      6.11 o 
  12  -7   7        3.65        3.24      6.36 o 
 -11  -6   7        5.05       13.10     10.02 o 
 -10  -6   7        0.67       -5.39      9.40 o 
  -9  -6   7        0.08       12.17      5.93 o 
  -8  -6   7       24.38       28.97     11.40 o 
  -7  -6   7       72.93       79.02     11.02 o 
  -6  -6   7       76.11       70.25      6.48 o 
  -5  -6   7       61.51       52.78      6.93 o 
  -4  -6   7       14.04        8.47      6.43 o 
  -3  -6   7      103.78       84.45      6.81 o 
  -2  -6   7      176.04      163.63      6.80 o 
  -1  -6   7      260.95      272.68     19.72 o 
   0  -6   7      624.92      531.97     33.21 o 
   1  -6   7      155.43      139.42      5.62 o 
   2  -6   7      250.62      263.23      6.47 o 
   3  -6   7      241.94      242.21     17.26 o 
   4  -6   7       13.36       19.49      3.98 o 
   5  -6   7      182.83      166.97      4.91 o 
   6  -6   7      152.19      146.89      5.39 o 
   7  -6   7       41.93       45.59      5.10 o 
   8  -6   7       10.25       10.32      4.76 o 
   9  -6   7       12.80        6.14      5.30 o 
  10  -6   7       10.08        5.62      5.45 o 
  11  -6   7       23.09       21.34      6.96 o 
  12  -6   7        0.20        1.06      6.17 o 
 -12  -5   7       11.19        0.15      7.55 o 
 -11  -5   7        2.52       -9.86      9.86 o 
 -10  -5   7       73.28       58.86      9.40 o 
  -9  -5   7        1.39        8.38      5.75 o 
  -8  -5   7      109.55      106.10      8.44 o 
  -7  -5   7        6.71        7.86      6.78 o 
  -6  -5   7      157.51      157.48      6.97 o 
  -5  -5   7        0.15       11.66      6.53 o 
  -4  -5   7       46.53       31.26      5.24 o 
  -3  -5   7      154.52      169.16      9.01 o 
  -2  -5   7      590.31      633.24      6.99 o 
  -1  -5   7      162.36      151.56      6.53 o 
   0  -5   7      464.77      418.80     13.87 o 
   1  -5   7      325.22      291.55      5.34 o 
   2  -5   7       41.39       48.24      4.58 o 
   3  -5   7        6.85        7.43      5.13 o 
   4  -5   7        0.78       -0.43      4.98 o 
   5  -5   7      322.71      331.84      5.94 o 
   6  -5   7     1044.07      988.74      9.52 o 
   7  -5   7      114.57      119.80      4.52 o 
   8  -5   7       39.76       39.84      4.56 o 
   9  -5   7       85.79       89.40      5.39 o 
  10  -5   7       17.62       15.43      5.19 o 
  11  -5   7        9.47       12.41      5.73 o 
  12  -5   7        0.25        2.21      6.52 o 
 -12  -4   7       80.50       84.59     10.63 o 
 -11  -4   7       37.64       40.99      9.71 o 
 -10  -4   7       21.56        1.54      9.09 o 
  -9  -4   7       37.28       19.11      6.32 o 
  -8  -4   7       73.21       70.55      8.28 o 
  -7  -4   7      254.88      235.79      7.19 o 
  -6  -4   7      238.28      237.06      7.19 o 
  -5  -4   7       91.66       87.06      6.74 o 
  -4  -4   7       46.83       35.60      7.63 o 
  -3  -4   7     1691.87     1726.07     24.58 o 
  -2  -4   7       20.90       32.84      6.26 o 
  -1  -4   7      533.99      497.30      7.78 o 
   0  -4   7     1085.09     1210.67      8.16 o 
   1  -4   7       14.01        8.40      7.24 o 
   2  -4   7       35.19       46.87      5.32 o 
   3  -4   7       71.43       75.27      7.55 o 
   4  -4   7       75.38       71.28      4.63 o 
   5  -4   7       42.46       38.93      4.56 o 
   6  -4   7      640.02      613.24      8.68 o 
   7  -4   7      481.70      482.47      8.79 o 
   8  -4   7      176.04      160.76      8.34 o 
   9  -4   7       28.46       33.36      5.21 o 
  10  -4   7      128.02      133.69      6.16 o 
  11  -4   7       57.76       70.33      4.95 o 
  12  -4   7        0.20       -6.08      6.08 o 
 -12  -3   7       29.26       47.46      7.40 o 
 -11  -3   7       20.66        8.63      6.93 o 
 -10  -3   7      100.06      101.85      6.63 o 
  -8  -3   7       26.34       24.15      8.29 o 
  -7  -3   7      297.34      284.40      8.16 o 
  -6  -3   7       55.58       54.81      6.65 o 
  -5  -3   7      169.72      165.30      6.92 o 
  -4  -3   7      131.29      128.66      6.65 o 
  -3  -3   7      120.90      112.18      6.76 o 
  -2  -3   7      672.06      767.46     53.08 o 
  -1  -3   7      911.08     1015.54     22.11 o 
   0  -3   7     3537.75     3819.65     57.40 o 
   1  -3   7      446.94      384.89     10.79 o 
   2  -3   7        0.63        3.93      6.54 o 
   3  -3   7        0.12        0.66      5.16 o 
   4  -3   7      596.88      543.89     10.58 o 
   5  -3   7      269.10      276.97      9.53 o 
   6  -3   7      294.53      262.72     15.58 o 
   7  -3   7        0.45       12.86      4.45 o 
   8  -3   7        2.15        3.17      4.23 o 
   9  -3   7       74.33       64.75      5.27 o 
  10  -3   7        1.41       -3.86      5.33 o 
  11  -3   7       35.21       44.08      6.18 o 
  12  -3   7       43.40       45.45      7.07 o 
 -12  -2   7       20.11        8.78     10.17 o 
 -11  -2   7        0.98       -2.62      9.25 o 
 -10  -2   7       44.30       58.55      8.78 o 
  -8  -2   7        0.68        2.73      7.62 o 
  -7  -2   7      265.02      266.28     11.25 o 
  -6  -2   7       20.91       26.81      6.48 o 
  -5  -2   7      684.22      685.14      8.50 o 
  -4  -2   7        2.13        1.50      6.16 o 
  -3  -2   7       19.05       19.69      6.26 o 
  -2  -2   7      143.50      135.60      7.47 o 
  -1  -2   7     1381.44     1435.30     39.91 o 
   0  -2   7        5.12        3.59      5.58 o 
   1  -2   7       45.68       32.10      5.50 o 
   2  -2   7     2561.49     2443.87    134.21 o 
   3  -2   7       34.24       35.84      7.55 o 
   4  -2   7      793.42      742.65     13.32 o 
   5  -2   7       23.64       17.48      4.60 o 
   6  -2   7      232.40      234.10      5.68 o 
   7  -2   7      703.01      718.94      9.96 o 
   8  -2   7        2.87        4.90      5.00 o 
   9  -2   7       59.27       63.45      7.47 o 
  10  -2   7      109.15      105.01      5.59 o 
  11  -2   7        0.30        4.49      6.00 o 
  12  -2   7       12.38       22.12      6.94 o 
 -12  -1   7      112.18      120.96     10.48 o 
 -11  -1   7       88.11      108.48      9.55 o 
 -10  -1   7      143.08      137.75      9.71 o 
  -9  -1   7       79.57       84.90     20.49 o 
  -8  -1   7      110.62       96.92     11.40 o 
  -7  -1   7     1998.34     1931.27     32.82 o 
  -6  -1   7       14.80       18.70      7.00 o 
  -5  -1   7        5.35       10.19      6.32 o 
  -4  -1   7       89.94      110.58      6.86 o 
  -3  -1   7       63.65       66.21      6.26 o 
  -2  -1   7      617.15      625.76     14.87 o 
  -1  -1   7      172.00      202.85      5.98 o 
   0  -1   7        7.98       -1.38      7.94 o 
   1  -1   7      307.53      315.98     13.41 o 
   2  -1   7     4250.96     4443.66     36.52 o 
   3  -1   7      365.43      336.62      8.32 o 
   4  -1   7     1401.08     1412.54     32.75 o 
   5  -1   7      452.30      436.41     12.98 o 
   6  -1   7      467.44      443.38      6.01 o 
   7  -1   7      968.72      946.22     14.06 o 
   8  -1   7      378.51      355.39      9.35 o 
   9  -1   7       51.43       43.87      5.15 o 
  10  -1   7      212.71      219.38      6.55 o 
  11  -1   7      263.61      264.65      6.65 o 
  12  -1   7        8.43       18.26      6.80 o 
 -12   0   7        0.88        4.31      7.24 o 
 -11   0   7        6.69       15.25      6.47 o 
 -10   0   7      118.91      111.40      9.09 o 
  -9   0   7       90.18       82.13     13.56 o 
  -8   0   7      211.97      199.70     12.02 o 
  -7   0   7      149.37      151.18      6.91 o 
  -6   0   7       55.64       53.32      6.59 o 
  -5   0   7     1292.01     1173.64     41.99 o 
  -4   0   7      522.15      481.78      7.68 o 
  -3   0   7        0.43       -0.06      5.02 o 
  -2   0   7       94.46      125.16      5.35 o 
  -1   0   7      818.31      864.70      7.58 o 
   0   0   7     1251.06     1348.95      9.37 o 
   1   0   7       69.47       73.65     11.25 o 
   2   0   7      107.38      117.62      6.81 o 
   3   0   7       66.42       54.54      6.17 o 
   4   0   7       10.47       23.09      5.89 o 
   5   0   7        7.81       13.93      5.18 o 
   6   0   7        3.48        3.16      4.99 o 
   7   0   7     1208.58     1070.75     32.58 o 
   8   0   7       84.12       70.02      5.16 o 
   9   0   7     1504.74     1482.57     41.14 o 
  10   0   7       23.40       23.75      5.73 o 
  11   0   7       37.30       54.39      6.57 o 
  12   0   7      163.47      162.26      8.65 o 
 -12   1   7       60.01       58.86     10.02 o 
 -11   1   7        9.19       30.97      9.25 o 
 -10   1   7       45.62       62.40      9.09 o 
  -9   1   7        0.63        0.92     12.94 o 
  -8   1   7      190.05      188.60     10.02 o 
  -7   1   7       18.09       34.67     11.56 o 
  -6   1   7      250.84      256.94      7.18 o 
  -5   1   7      594.65      589.84      7.79 o 
  -4   1   7      115.29       99.44      6.59 o 
  -3   1   7      586.14      643.55     25.81 o 
  -2   1   7     1301.97     1386.99      8.51 o 
  -1   1   7        0.07        2.66      7.16 o 
   0   1   7      328.84      268.86      6.18 o 
   1   1   7       59.34       60.73      5.58 o 
   2   1   7      620.78      718.06      8.40 o 
   3   1   7       51.13       70.71      4.52 o 
   4   1   7      166.18      168.53      6.87 o 
   5   1   7       31.31       31.37      5.20 o 
   6   1   7      371.52      367.51     11.63 o 
   7   1   7      121.52      127.19      4.60 o 
   8   1   7      243.93      237.20      8.22 o 
   9   1   7      109.55      105.24      6.48 o 
  10   1   7        7.33       12.46      6.23 o 
  11   1   7       92.60       98.75      7.96 o 
  12   1   7       72.16       75.35     15.72 o 
 -12   2   7      114.14       97.54      7.24 o 
 -11   2   7        0.01       -9.25      9.25 o 
 -10   2   7        1.41        8.16      5.39 o 
  -9   2   7       29.17       18.68      6.87 o 
  -8   2   7        7.51        9.09      9.09 o 
  -7   2   7      576.40      520.81     11.40 o 
  -6   2   7        0.41        0.54      6.48 o 
  -5   2   7        0.63        6.12      6.20 o 
  -4   2   7      274.42      263.98      7.86 o 
  -3   2   7     1387.53     1613.52      8.90 o 
  -2   2   7       96.09      104.31      5.32 o 
  -1   2   7     3933.50     4453.97     58.48 o 
   0   2   7       52.24       42.26      7.63 o 
   1   2   7       21.95       28.02     12.48 o 
   2   2   7      185.83      170.03      5.66 o 
   3   2   7       44.57       61.19      4.53 o 
   4   2   7       89.16       85.27      4.64 o 
   5   2   7        4.10        6.49      4.52 o 
   6   2   7       20.53       18.32      5.16 o 
   7   2   7        3.39        9.98      4.11 o 
   8   2   7      137.94      139.32      5.99 o 
   9   2   7        0.86       12.30      5.22 o 
  10   2   7        2.43        7.16      6.86 o 
  11   2   7      361.71      391.64     17.72 o 
 -12   3   7        9.30       13.71      7.24 o 
 -11   3   7       33.41       31.32      7.66 o 
 -10   3   7       15.78       20.49      5.92 o 
  -9   3   7       20.58       19.97      5.21 o 
  -8   3   7       97.63       90.45      9.25 o 
  -7   3   7        8.05       18.95      8.94 o 
  -6   3   7      145.69      132.98      7.40 o 
  -5   3   7      448.71      393.67      8.17 o 
  -4   3   7      143.81      160.57      8.40 o 
  -3   3   7        6.32        2.43      6.26 o 
  -2   3   7     2536.90     2497.10     84.59 o 
  -1   3   7      397.64      416.52     25.58 o 
   0   3   7      105.56      120.44      7.78 o 
   1   3   7       43.97       42.12      6.37 o 
   2   3   7        7.16        8.79      3.99 o 
   3   3   7        3.66       -2.66      4.44 o 
   4   3   7      468.64      432.24      6.35 o 
   5   3   7        0.01       -3.63      4.45 o 
   6   3   7      218.48      236.39      5.39 o 
   7   3   7      195.46      178.47      7.74 o 
   8   3   7        8.75       12.59      4.51 o 
   9   3   7      293.13      298.93      7.55 o 
  10   3   7        7.95        4.18      5.70 o 
  11   3   7       31.10       37.55      7.96 o 
 -12   4   7       26.34       16.18     10.32 o 
 -11   4   7       28.78       47.65      6.60 o 
 -10   4   7        1.19       -0.34      5.74 o 
  -9   4   7      195.19      190.43      5.62 o 
  -8   4   7      272.14      249.16     10.17 o 
  -7   4   7      942.03      937.92     12.17 o 
  -6   4   7        3.52       14.64      9.25 o 
  -5   4   7      431.67      429.90     10.32 o 
  -4   4   7     1390.47     1460.58     11.25 o 
  -3   4   7      245.09      251.00      9.40 o 
  -2   4   7      182.29      195.15      9.01 o 
  -1   4   7      522.28      577.52     17.87 o 
   0   4   7       11.82        7.25      4.57 o 
   1   4   7      113.67      155.34      9.55 o 
   2   4   7       95.90       87.16     13.72 o 
   3   4   7      738.08      803.18     12.65 o 
   4   4   7       42.17       35.18      6.08 o 
   5   4   7     1176.09     1079.92      6.07 o 
   6   4   7       23.30       15.26      8.72 o 
   7   4   7      303.16      279.13     15.79 o 
   8   4   7       46.31       60.42      8.78 o 
   9   4   7       33.14       31.59      9.55 o 
  10   4   7      438.09      425.04      7.24 o 
  11   4   7        7.06        4.78     13.25 o 
 -12   5   7        1.31        3.23      7.65 o 
 -11   5   7        1.35        6.28      6.51 o 
 -10   5   7       21.85       26.66      5.57 o 
  -9   5   7       43.67       68.16      5.60 o 
  -8   5   7      322.55      335.50     12.33 o 
  -7   5   7      341.48      329.74     10.17 o 
  -6   5   7      644.60      609.26      8.63 o 
  -5   5   7      287.67      294.77      7.70 o 
  -4   5   7      138.98      141.91      6.93 o 
  -3   5   7      428.00      448.24     10.02 o 
  -2   5   7        5.68        3.08      8.94 o 
  -1   5   7      737.59      781.13      6.92 o 
   0   5   7       31.00       58.49      5.70 o 
   1   5   7       32.38       38.57      8.84 o 
   2   5   7      269.93      234.13     11.93 o 
   3   5   7       84.86       65.12      4.68 o 
   4   5   7       99.63       98.15     13.04 o 
   5   5   7      136.41      130.82     11.63 o 
   6   5   7       38.99       43.43      6.21 o 
   7   5   7      267.43      258.37      6.90 o 
   8   5   7       23.80       12.40      6.53 o 
   9   5   7       26.35       30.10      6.97 o 
  10   5   7       49.86       72.11     13.10 o 
 -12   6   7       15.43       12.62      7.14 o 
 -11   6   7       52.88       75.26      8.48 o 
 -10   6   7       46.16       51.89      5.13 o 
  -9   6   7       15.76       22.20      4.62 o 
  -8   6   7       65.96       55.24      6.53 o 
  -7   6   7       15.86       25.12      8.94 o 
  -6   6   7      100.08       95.07      9.25 o 
  -5   6   7      107.10      108.94      8.94 o 
  -4   6   7     1936.41     1898.65     14.02 o 
  -3   6   7     1074.53     1137.31     11.86 o 
  -2   6   7     1054.98     1068.74     11.56 o 
  -1   6   7        0.64       -3.24      6.32 o 
   0   6   7      486.01      494.77     10.48 o 
   1   6   7        1.45        4.53      5.24 o 
   2   6   7      172.61      157.53      6.75 o 
   3   6   7        2.61       11.93      5.10 o 
   4   6   7      111.64       91.12      7.32 o 
   5   6   7        0.71        4.36      6.16 o 
   6   6   7      348.32      338.40      7.03 o 
   7   6   7        3.66       -9.86      9.86 o 
   8   6   7        5.43       -4.16      9.25 o 
   9   6   7       17.17       37.53      6.92 o 
  10   6   7      111.70       96.61     11.40 o 
 -11   7   7       67.52       71.06      6.26 o 
 -10   7   7        0.12        1.34      5.75 o 
  -9   7   7       15.20       13.45      5.46 o 
  -8   7   7       45.23       56.95      5.65 o 
  -7   7   7       62.62       47.89      6.37 o 
  -6   7   7       60.66       61.02      8.78 o 
  -5   7   7      475.67      435.75      7.40 o 
  -4   7   7      293.42      323.27      9.55 o 
  -3   7   7       19.40       17.26      6.32 o 
  -2   7   7       20.71       28.20      6.32 o 
  -1   7   7      677.05      704.17      8.63 o 
   0   7   7      552.90      535.01      6.81 o 
   1   7   7      137.02      121.38      6.53 o 
   2   7   7       12.94       14.63      5.13 o 
   3   7   7       15.69       12.56     10.09 o 
   4   7   7       49.75       58.05     13.10 o 
   5   7   7        4.43        0.39      6.48 o 
   6   7   7       10.11       27.87      6.43 o 
   7   7   7      136.64      119.45      6.92 o 
   8   7   7        9.85       15.64      5.59 o 
   9   7   7       12.98       30.05     10.63 o 
 -11   8   7       22.96       14.76      6.19 o 
 -10   8   7       26.05       22.68      5.07 o 
  -9   8   7      424.52      448.80     11.53 o 
  -8   8   7        9.79       19.47      4.62 o 
  -7   8   7       18.53       22.56      8.09 o 
  -6   8   7        5.10        9.71      9.17 o 
  -5   8   7       12.37       38.52      8.78 o 
  -4   8   7      362.80      373.97      9.86 o 
  -3   8   7       48.85       41.60      8.94 o 
  -2   8   7      135.86      115.10      8.63 o 
  -1   8   7        7.15       11.36      5.35 o 
   0   8   7      197.12      174.79      8.55 o 
   1   8   7      115.22      116.51      5.59 o 
   2   8   7      757.36      716.62      7.01 o 
   3   8   7       19.42       29.66      6.21 o 
   4   8   7       42.84       38.85      8.63 o 
   5   8   7       18.62       23.28      6.53 o 
   6   8   7       32.06       42.68      6.86 o 
   7   8   7        0.76        4.13      6.92 o 
   8   8   7       12.70        7.24     10.17 o 
   9   8   7        8.76       -2.93     10.94 o 
 -10   9   7        0.01        3.70      5.96 o 
  -9   9   7       16.61       17.43      4.99 o 
  -8   9   7      241.20      246.51      9.49 o 
  -7   9   7      114.82      110.46      5.85 o 
  -6   9   7        2.33        8.23      5.86 o 
  -5   9   7        5.47       14.62      5.57 o 
  -4   9   7        8.23       -9.25      9.25 o 
  -3   9   7       86.91       68.57      6.32 o 
  -2   9   7        3.84        6.25      6.69 o 
  -1   9   7      476.60      472.18      9.78 o 
   0   9   7       14.22       37.91     16.72 o 
   1   9   7      128.44      149.74      5.50 o 
   2   9   7        2.81        3.24      5.49 o 
   3   9   7        8.37       17.33      6.54 o 
   4   9   7       16.48       15.69      7.11 o 
   5   9   7        3.45       11.37      6.59 o 
   6   9   7       18.83       20.96      9.71 o 
   7   9   7       26.76       32.20     10.17 o 
   8   9   7        1.91      -10.17     10.63 o 
 -10  10   7       67.61       77.00      6.40 o 
  -9  10   7        4.41        0.96      4.63 o 
  -8  10   7        6.63       18.54      5.66 o 
  -7  10   7       31.99       54.21      5.80 o 
  -6  10   7        0.47       -3.18      4.83 o 
  -5  10   7       22.45       20.22      6.70 o 
  -4  10   7      247.92      213.03      9.01 o 
  -3  10   7        3.48       13.21      6.56 o 
  -2  10   7        2.71        5.74      7.60 o 
  -1  10   7      173.48      191.84     11.48 o 
   0  10   7      130.92      119.30      7.27 o 
   1  10   7        7.42        3.98      5.30 o 
   2  10   7      117.47      120.67      6.08 o 
   3  10   7       50.21       61.14      7.22 o 
   4  10   7        2.57       21.26      9.40 o 
   5  10   7       14.13       16.80     10.17 o 
   6  10   7        1.71       14.33     10.02 o 
   7  10   7        1.51       24.50     10.48 o 
  -9  11   7        0.51       20.53      6.26 o 
  -8  11   7       73.35       93.92      6.20 o 
  -7  11   7       12.46       16.69      6.09 o 
  -6  11   7      102.85      121.13      6.19 o 
  -5  11   7       88.10       87.79      9.02 o 
  -4  11   7       91.74       71.03      6.78 o 
  -3  11   7      340.70      313.26      7.55 o 
  -2  11   7       43.70       50.85      8.78 o 
  -1  11   7      175.33      172.42      6.93 o 
   0  11   7      147.90      176.58      7.09 o 
   1  11   7       64.48       58.86      9.55 o 
   2  11   7      205.75      202.47      9.86 o 
   3  11   7        0.03        4.16      6.78 o 
   4  11   7        0.86       12.94      9.86 o 
   5  11   7       22.88       37.60      7.24 o 
   6  11   7        0.16        0.18      7.41 o 
  -8  12   7       10.22       13.25      5.01 o 
  -7  12   7       29.76       19.13      6.86 o 
  -6  12   7       28.43       30.23      7.16 o 
  -5  12   7       19.53       36.90      6.86 o 
  -4  12   7        1.24        4.04      9.78 o 
  -3  12   7        7.53        6.09      7.24 o 
  -2  12   7      164.33      231.59      9.86 o 
  -1  12   7       62.90       68.41      6.63 o 
   0  12   7       49.79       50.54      6.78 o 
   1  12   7       26.80       27.43      9.71 o 
   2  12   7        5.13       18.95      9.86 o 
   3  12   7       10.07       47.92     10.02 o 
   4  12   7       19.97       13.96      7.18 o 
   5  12   7       35.24       37.81      6.30 o 
  -6  13   7        0.24        2.37      9.32 o 
  -5  13   7        0.86       -2.19      7.35 o 
  -4  13   7        4.81        3.19      8.94 o 
  -3  13   7       59.04       68.89      5.12 o 
  -2  13   7       73.80       70.97     15.79 o 
  -1  13   7        0.98        4.65      4.96 o 
   0  13   7       62.56       65.22     14.10 o 
   1  13   7      146.63      160.08      7.35 o 
   2  13   7       29.11        9.19      7.70 o 
   3  13   7        0.22       -1.26      8.78 o 
  -4  14   7       83.10       60.97     17.49 o 
  -3  14   7       11.96        7.70      7.01 o 
  -2  14   7       27.06       31.52      5.34 o 
  -1  14   7       49.89       59.53     12.02 o 
   0  14   7       25.56       30.09     10.94 o 
   1  14   7        3.58       21.11      5.34 o 
  -1 -16   8       66.77      119.57     10.79 o 
   0 -16   8       84.68       69.94      6.72 o 
   1 -16   8        7.56       13.91      6.64 o 
   2 -16   8        9.35       19.88      8.66 o 
   3 -16   8       35.84       39.38      6.70 o 
  -3 -15   8      180.24      165.85     11.02 o 
  -2 -15   8       59.42       88.29     10.79 o 
  -1 -15   8        6.84       18.80     10.17 o 
   0 -15   8       11.07       17.72      7.24 o 
   1 -15   8        2.47       -0.67      6.34 o 
   2 -15   8       50.36       60.27      7.96 o 
   3 -15   8        0.45       -1.69      6.24 o 
   4 -15   8        0.23        8.89      6.32 o 
   5 -15   8       83.02       78.06      8.40 o 
   6 -15   8      229.16      224.78     17.18 o 
  -5 -14   8       27.72       19.87      7.68 o 
  -4 -14   8      139.64      143.61     10.79 o 
  -3 -14   8      282.63      304.94     10.63 o 
  -2 -14   8        2.18        4.16     10.17 o 
  -1 -14   8       77.14       90.92      5.79 o 
   0 -14   8      122.88      129.96      5.76 o 
   1 -14   8       13.02       26.37     15.95 o 
   2 -14   8       30.97       45.89      4.98 o 
   3 -14   8       88.29       84.82      4.90 o 
   4 -14   8       23.73       28.38      5.85 o 
   5 -14   8       12.33       23.62      5.13 o 
   6 -14   8       19.55       36.33     12.38 o 
   7 -14   8        0.68       -4.10      5.27 o 
  -6 -13   8       41.79       48.66      9.48 o 
  -5 -13   8       41.64       36.36      7.55 o 
  -4 -13   8        0.55      -10.02     10.02 o 
  -3 -13   8        2.95       14.48      6.78 o 
  -2 -13   8        0.19       -1.76     11.40 o 
  -1 -13   8       13.20       21.81      5.47 o 
   0 -13   8       64.03       65.16      5.42 o 
   1 -13   8        8.07       15.58      5.39 o 
   2 -13   8        0.01        2.93      4.43 o 
   3 -13   8        0.48        3.15      4.75 o 
   4 -13   8       85.19       92.08      4.77 o 
   5 -13   8      475.53      472.33      6.34 o 
   6 -13   8       32.07       31.25      6.11 o 
   7 -13   8       43.66       58.78     14.73 o 
   8 -13   8       46.33       52.77      6.19 o 
  -7 -12   8       33.20       26.51      6.27 o 
  -6 -12   8       30.32       19.88     10.32 o 
  -5 -12   8      322.93      342.84      8.32 o 
  -4 -12   8       62.78       58.47      8.63 o 
  -3 -12   8      607.08      626.01      7.63 o 
  -2 -12   8       64.53       67.17      6.43 o 
  -1 -12   8       17.45       11.90      6.48 o 
   0 -12   8       90.76       83.24      5.22 o 
   1 -12   8       58.66       65.72      7.55 o 
   2 -12   8       57.45       56.98      8.17 o 
   3 -12   8       75.32       67.02      5.22 o 
   4 -12   8        0.66        1.08     10.53 o 
   5 -12   8       56.00       76.62      5.45 o 
   6 -12   8        0.02       16.15     12.09 o 
   7 -12   8       81.99       88.65      5.04 o 
   8 -12   8      128.45      123.27      7.74 o 
   9 -12   8        3.65       -4.48      5.41 o 
  -8 -11   8       67.94       48.99      6.30 o 
  -7 -11   8        9.21        8.96      7.08 o 
  -6 -11   8        2.08        0.77      9.71 o 
  -5 -11   8      158.82      163.58      6.86 o 
  -4 -11   8      218.86      206.66      6.55 o 
  -3 -11   8       19.06       24.44      6.24 o 
  -2 -11   8       22.49       22.16      7.24 o 
  -1 -11   8       95.71       99.27      9.32 o 
   0 -11   8      599.90      604.26     14.95 o 
   1 -11   8      507.47      465.95     20.11 o 
   2 -11   8      163.02      162.06     15.72 o 
   3 -11   8       17.59       25.50      7.43 o 
   4 -11   8        4.66        5.21      4.43 o 
   5 -11   8       76.88       73.63      4.16 o 
   6 -11   8        1.34        1.93      4.65 o 
   7 -11   8        1.25       -4.75      4.75 o 
   8 -11   8        4.57       18.06      5.04 o 
   9 -11   8        5.19       11.43      5.29 o 
  10 -11   8       16.80       27.92      6.35 o 
  -9 -10   8      374.70      386.81      9.07 o 
  -8 -10   8        1.82        6.50      7.08 o 
  -7 -10   8       20.77       12.79     10.02 o 
  -6 -10   8       84.45       97.54      7.55 o 
  -5 -10   8        0.86       -1.93      6.43 o 
  -4 -10   8      133.93      147.68      6.59 o 
  -3 -10   8       68.03       77.18      5.27 o 
  -2 -10   8       47.09       48.93     10.25 o 
  -1 -10   8        8.08        8.98     11.09 o 
   0 -10   8      126.45      117.37      5.21 o 
   1 -10   8       17.24       15.46      5.02 o 
   2 -10   8       26.21       30.56      4.90 o 
   3 -10   8       39.29       35.09      4.41 o 
   4 -10   8        0.21        3.97      5.84 o 
   5 -10   8      274.03      287.68      4.21 o 
   6 -10   8       87.17       70.05      4.99 o 
   7 -10   8        9.42       14.83      4.66 o 
   8 -10   8        0.11       15.92      4.80 o 
   9 -10   8      270.58      300.32     14.63 o 
  10 -10   8       82.57       88.94     12.68 o 
 -10  -9   8        9.17       16.72      7.90 o 
  -9  -9   8       28.15       36.55      7.89 o 
  -8  -9   8       17.08       11.68      5.59 o 
  -7  -9   8        0.09       -9.40      9.40 o 
  -6  -9   8       28.92       27.51      6.59 o 
  -5  -9   8       22.40       15.02      5.43 o 
  -4  -9   8       52.36       59.89      5.18 o 
  -3  -9   8       93.05       98.70      7.32 o 
  -2  -9   8        3.88        0.77      6.10 o 
  -1  -9   8       97.49      115.96      5.16 o 
   0  -9   8      172.31      162.63      5.29 o 
   1  -9   8      110.03      105.63      9.40 o 
   2  -9   8       63.25       72.47      6.15 o 
   3  -9   8       46.45       48.55     12.02 o 
   4  -9   8       46.71       46.84      4.92 o 
   5  -9   8        4.91       13.77      4.34 o 
   6  -9   8        0.07       -1.61      4.34 o 
   7  -9   8        0.04       11.87      5.27 o 
   8  -9   8        0.02        4.17      4.58 o 
   9  -9   8       11.51       18.12      5.57 o 
  10  -9   8        0.23       10.13      5.81 o 
  11  -9   8       51.35       60.62     11.42 o 
 -10  -8   8        0.16       -4.63      7.68 o 
  -9  -8   8      101.50      107.48     16.87 o 
  -8  -8   8        0.70        0.31     11.71 o 
  -7  -8   8       49.45       65.42     10.79 o 
  -6  -8   8       12.84       17.65      6.53 o 
  -5  -8   8       11.08       20.49      6.10 o 
  -4  -8   8      471.17      458.04     13.56 o 
  -3  -8   8      648.78      626.67     11.02 o 
  -2  -8   8      714.61      690.89      6.88 o 
  -1  -8   8      110.12      101.52      5.47 o 
   0  -8   8      522.97      504.39      6.29 o 
   1  -8   8       36.14       29.33      5.40 o 
   2  -8   8       53.71       54.14      9.78 o 
   3  -8   8       25.61       46.21     25.12 o 
   4  -8   8       38.49       31.77      6.86 o 
   5  -8   8      112.96      113.25     11.51 o 
   6  -8   8        5.63       12.90      4.95 o 
   7  -8   8        4.54       16.17      4.52 o 
   8  -8   8        6.11       15.43      5.27 o 
   9  -8   8      206.16      217.50     11.93 o 
  10  -8   8      188.09      209.69      5.46 o 
  11  -8   8       19.05       24.87      7.72 o 
 -11  -7   8        4.67        2.00      7.55 o 
 -10  -7   8       12.48        9.09      6.93 o 
  -9  -7   8        7.67       29.21      9.55 o 
  -8  -7   8        2.81        0.77      9.40 o 
  -7  -7   8      240.74      238.12      8.61 o 
  -6  -7   8      198.42      178.30     12.64 o 
  -5  -7   8      900.59      837.86      9.09 o 
  -4  -7   8      408.23      361.13      8.01 o 
  -3  -7   8        5.93       19.12      5.33 o 
  -2  -7   8      909.26      946.04     18.41 o 
  -1  -7   8      478.50      444.89     20.11 o 
   0  -7   8     1060.67     1105.89     26.50 o 
   1  -7   8       42.39       32.70      7.24 o 
   2  -7   8       12.71        7.01      5.13 o 
   3  -7   8      157.73      157.39      5.66 o 
   4  -7   8      312.25      332.56      5.72 o 
   5  -7   8       25.15       33.12      4.87 o 
   6  -7   8      362.04      315.78      5.54 o 
   7  -7   8       32.45       28.10      6.44 o 
   8  -7   8       33.74       47.67      9.97 o 
   9  -7   8       41.79       37.38      7.02 o 
  10  -7   8       10.37       34.60      7.21 o 
  11  -7   8        0.83       -2.49      5.96 o 
 -11  -6   8       20.85       31.90      7.40 o 
 -10  -6   8       10.80       27.43      9.71 o 
  -9  -6   8        9.98       11.40     11.56 o 
  -8  -6   8      288.71      283.26      8.25 o 
  -7  -6   8       71.72       63.12      6.68 o 
  -6  -6   8      347.74      345.37     21.11 o 
  -5  -6   8      333.29      308.73      7.19 o 
  -4  -6   8       96.78      105.25      5.53 o 
  -3  -6   8      198.02      180.84      5.88 o 
  -2  -6   8      139.32      136.66      5.55 o 
  -1  -6   8       32.91       36.70      8.17 o 
   0  -6   8       33.39       50.53      7.47 o 
   1  -6   8        0.17        3.79     12.64 o 
   2  -6   8      235.24      254.81      8.01 o 
   3  -6   8       32.22       43.72      6.26 o 
   4  -6   8        9.69       25.97      6.30 o 
   5  -6   8       99.83       96.09      4.62 o 
   6  -6   8      417.19      411.90     14.28 o 
   7  -6   8        0.23        8.66      6.35 o 
   8  -6   8      114.09      111.02      3.97 o 
   9  -6   8      104.84      106.54      4.90 o 
  10  -6   8       20.40       27.10      4.80 o 
  11  -6   8       68.71       88.89      5.44 o 
 -11  -5   8        8.50        9.71      7.24 o 
 -10  -5   8       19.90        3.08      9.40 o 
  -9  -5   8        6.27        6.78     13.10 o 
  -8  -5   8       11.88       17.62      6.59 o 
  -7  -5   8      176.89      182.35      7.03 o 
  -6  -5   8       24.41       34.36      6.32 o 
  -5  -5   8       65.16       57.89      6.32 o 
  -4  -5   8      192.51      177.65      6.91 o 
  -3  -5   8      770.55      782.44     21.73 o 
  -2  -5   8      553.88      479.24      7.35 o 
  -1  -5   8      286.57      276.39      5.23 o 
   0  -5   8      209.91      234.08      5.80 o 
   1  -5   8      844.24      851.60     48.92 o 
   2  -5   8        0.57       11.87      5.47 o 
   3  -5   8       12.82        8.03      5.19 o 
   4  -5   8      266.26      237.77     10.10 o 
   5  -5   8      174.09      168.30      6.91 o 
   6  -5   8        1.14        9.97      5.03 o 
   7  -5   8       17.35       28.69      5.04 o 
   8  -5   8        0.19        9.41      7.30 o 
   9  -5   8      143.22      130.21      4.42 o 
  10  -5   8        5.52       13.64      6.09 o 
  11  -5   8       38.78       33.55      5.93 o 
  12  -5   8        8.28        7.75      5.50 o 
 -12  -4   8       11.68        3.54      7.70 o 
 -11  -4   8        0.00       -3.85      6.93 o 
 -10  -4   8        1.75       11.25      6.63 o 
  -9  -4   8       85.43       83.69      9.64 o 
  -8  -4   8        3.32        3.90      6.26 o 
  -7  -4   8        4.71        7.29      7.57 o 
  -6  -4   8       14.34        9.18      6.48 o 
  -5  -4   8        8.88       15.67      6.59 o 
  -4  -4   8      260.46      275.81      6.17 o 
  -3  -4   8      133.39      123.89     11.56 o 
  -2  -4   8       22.29       31.73      5.24 o 
  -1  -4   8      197.65      197.60     11.02 o 
   0  -4   8     1903.25     1768.57     82.98 o 
   1  -4   8       52.75       61.69      6.64 o 
   2  -4   8       10.33       18.88      4.58 o 
   3  -4   8      219.83      185.05      6.64 o 
   4  -4   8        5.04        0.09      4.96 o 
   5  -4   8        5.56       11.56      4.53 o 
   6  -4   8      239.74      219.04      6.12 o 
   7  -4   8       93.16       91.61      4.81 o 
   8  -4   8       33.56       45.32      4.50 o 
   9  -4   8        6.73        7.12      4.47 o 
  10  -4   8       91.17       87.33      5.69 o 
  11  -4   8        0.31        9.42      5.96 o 
  12  -4   8        8.42        3.04      7.07 o 
 -12  -3   8        8.28       26.50     10.48 o 
 -11  -3   8        9.05       35.59      9.55 o 
 -10  -3   8        2.65       16.49      9.09 o 
  -9  -3   8       59.23       58.20      9.48 o 
  -8  -3   8       96.57       95.04      8.12 o 
  -7  -3   8       42.52       44.08      6.91 o 
  -6  -3   8       17.29       17.68      6.53 o 
  -5  -3   8        3.27        3.35     12.79 o 
  -4  -3   8        8.86       12.84      5.10 o 
  -3  -3   8      685.27      664.16      7.11 o 
  -2  -3   8       81.20       86.70     10.02 o 
  -1  -3   8     1822.00     1830.06     42.45 o 
   0  -3   8      760.21      799.85     31.20 o 
   1  -3   8       42.45       48.94      5.47 o 
   2  -3   8     1594.14     1559.19     41.60 o 
   3  -3   8      262.36      285.55      5.23 o 
   4  -3   8      330.28      351.23      5.61 o 
   5  -3   8        0.58        9.58      4.02 o 
   6  -3   8       14.88       31.35      4.92 o 
   7  -3   8     1516.60     1533.59     14.64 o 
   8  -3   8       73.89       83.56      5.21 o 
   9  -3   8       96.48       95.43      5.42 o 
  10  -3   8      172.03      166.62      4.97 o 
  11  -3   8       26.36       50.38      7.88 o 
  12  -3   8        0.80        3.10      6.64 o 
 -12  -2   8       34.36       14.48     10.63 o 
 -11  -2   8       17.56       36.21      9.40 o 
 -10  -2   8      589.95      595.54      8.17 o 
  -9  -2   8        9.92       11.25     14.48 o 
  -8  -2   8       10.38       15.58      7.79 o 
  -7  -2   8      282.52      287.28      7.41 o 
  -6  -2   8      142.32      146.27      6.97 o 
  -5  -2   8       12.39       18.66      6.43 o 
  -4  -2   8        2.58       10.55      6.53 o 
  -3  -2   8       81.62       63.54      6.64 o 
  -2  -2   8       48.57       63.86      4.74 o 
  -1  -2   8      162.54      181.56      4.96 o 
   0  -2   8      423.64      426.18      5.83 o 
   1  -2   8      848.89      782.18      8.01 o 
   2  -2   8      918.60     1013.90      7.08 o 
   3  -2   8        3.38        3.04      7.47 o 
   4  -2   8      607.85      650.91     15.39 o 
   5  -2   8      112.05      102.48      4.80 o 
   6  -2   8       92.68      104.34      4.28 o 
   7  -2   8      330.24      333.76      8.21 o 
   8  -2   8      122.60      129.14      5.04 o 
   9  -2   8       83.50       95.30     11.24 o 
  10  -2   8       59.12       67.58      6.80 o 
  11  -2   8        7.05        0.78      6.53 o 
  12  -2   8        4.74       -0.01      8.14 o 
 -12  -1   8       13.13       12.48     10.63 o 
 -11  -1   8       15.64       26.04      9.40 o 
 -10  -1   8       50.65       40.99      6.16 o 
  -9  -1   8       98.65       88.91     12.17 o 
  -8  -1   8      357.60      329.17      8.93 o 
  -7  -1   8        0.00        3.47      6.21 o 
  -6  -1   8      623.37      655.57     17.33 o 
  -5  -1   8        1.38        5.24      6.48 o 
  -4  -1   8       32.26       41.37      8.55 o 
  -3  -1   8      452.44      472.58     27.35 o 
  -2  -1   8       86.74       72.21      5.43 o 
  -1  -1   8       36.92       39.84      6.53 o 
   0  -1   8       83.28       94.38      5.53 o 
   1  -1   8        5.11        8.18      9.86 o 
   2  -1   8       42.06       48.04      4.63 o 
   3  -1   8      248.33      245.75      6.24 o 
   4  -1   8      156.01      172.05      9.60 o 
   5  -1   8      410.57      378.77      9.96 o 
   6  -1   8      550.09      537.31      9.11 o 
   7  -1   8       59.54       55.83      6.44 o 
   8  -1   8       30.41       33.00      6.33 o 
   9  -1   8       41.24       40.87      4.60 o 
  10  -1   8        8.29       14.43      7.16 o 
  11  -1   8       12.24       19.31      7.54 o 
  12  -1   8        0.14       -1.89      6.98 o 
 -12   0   8       29.62       30.35     10.48 o 
 -11   0   8       33.47       15.87      9.71 o 
 -10   0   8       13.10       11.71      6.47 o 
  -9   0   8       36.41       42.37     11.56 o 
  -8   0   8       20.60       27.27     11.09 o 
  -7   0   8      136.54      137.44      7.42 o 
  -6   0   8      169.34      176.14      7.01 o 
  -5   0   8      420.75      397.50     21.73 o 
  -4   0   8        5.82        2.80     12.10 o 
  -3   0   8      153.00      140.99      7.86 o 
  -2   0   8       90.95       95.39      6.48 o 
  -1   0   8      209.05      177.00     10.86 o 
   0   0   8      712.32      784.36      7.18 o 
   1   0   8      183.97      176.89      5.74 o 
   2   0   8       40.18       40.90      5.16 o 
   3   0   8      118.41      127.11      5.55 o 
   4   0   8      190.30      194.28      4.18 o 
   5   0   8       43.14       45.94      6.28 o 
   6   0   8      128.98      120.57      6.08 o 
   7   0   8      241.48      225.24      4.75 o 
   8   0   8        1.22       10.83      5.16 o 
   9   0   8      251.50      258.19      5.93 o 
  10   0   8       19.10       30.50      6.81 o 
  11   0   8       38.01       34.91      6.28 o 
  12   0   8       68.38       57.02     10.09 o 
 -12   1   8       81.64       90.29      7.40 o 
 -11   1   8      101.63      104.32      7.09 o 
 -10   1   8       32.74       40.10      6.61 o 
  -9   1   8        6.82       16.95     11.25 o 
  -8   1   8      329.92      340.68     10.79 o 
  -7   1   8      148.69      139.81      6.70 o 
  -6   1   8       77.71       82.23      9.48 o 
  -5   1   8        0.07        5.41      8.09 o 
  -4   1   8       14.66        8.86      6.64 o 
  -3   1   8      425.84      386.05     10.86 o 
  -2   1   8      117.85      121.43      5.47 o 
  -1   1   8      684.04      658.28     36.29 o 
   0   1   8      187.13      195.13     15.25 o 
   1   1   8       21.10        1.89      7.09 o 
   2   1   8      283.72      294.63      5.80 o 
   3   1   8       17.07       17.56      5.12 o 
   4   1   8        2.39       11.53      8.18 o 
   5   1   8       12.90       23.68      4.07 o 
   6   1   8        9.13        7.54      7.49 o 
   7   1   8       53.34       52.70      7.12 o 
   8   1   8       24.91       44.96      9.11 o 
   9   1   8       28.99       47.71      7.07 o 
  10   1   8        6.15       23.45      6.86 o 
  11   1   8        6.40       21.62     12.87 o 
 -12   2   8       95.62      114.79      7.40 o 
 -11   2   8        4.08       29.58      9.71 o 
 -10   2   8        0.43       27.74     16.53 o 
  -9   2   8       11.16       11.86      9.55 o 
  -8   2   8      126.74      124.96      9.71 o 
  -7   2   8        2.56       -3.54      8.94 o 
  -6   2   8       27.44       32.42      6.53 o 
  -5   2   8       17.93       19.99      8.09 o 
  -4   2   8        5.79       12.96      6.59 o 
  -3   2   8      144.73      127.76      5.72 o 
  -2   2   8       73.65       70.69      4.68 o 
  -1   2   8     1063.05     1002.17      7.36 o 
   0   2   8        1.11        2.12      5.22 o 
   1   2   8      776.73      779.47     28.58 o 
   2   2   8        0.08        3.65     10.02 o 
   3   2   8       31.77       29.26      4.54 o 
   4   2   8      147.83      153.89      5.59 o 
   5   2   8       20.53       15.91      5.17 o 
   6   2   8      278.04      258.39      8.68 o 
   7   2   8       91.57       97.68      5.26 o 
   8   2   8       53.40       46.12      5.30 o 
   9   2   8      371.82      357.46     14.13 o 
  10   2   8      109.35      159.32      9.86 o 
  11   2   8       77.91       71.05      6.86 o 
 -12   3   8        4.08       -3.85      7.24 o 
 -11   3   8       13.25       16.20      5.81 o 
 -10   3   8       24.46       26.63      6.21 o 
  -9   3   8       63.64       77.04     11.56 o 
  -8   3   8      105.62      101.23      9.25 o 
  -7   3   8      113.89      112.94      9.40 o 
  -6   3   8      169.05      190.91      9.86 o 
  -5   3   8        2.17       14.31      6.37 o 
  -4   3   8       54.93       60.90      5.42 o 
  -3   3   8      299.18      281.69     11.33 o 
  -2   3   8        6.57       17.25      5.07 o 
  -1   3   8      137.30      129.05      4.79 o 
   0   3   8       56.91       76.08      4.79 o 
   1   3   8       61.69       58.83      6.47 o 
   2   3   8       54.39       59.39      8.17 o 
   3   3   8     1167.82     1113.69     25.85 o 
   4   3   8       43.75       60.42      8.10 o 
   5   3   8        1.85       11.67      3.97 o 
   6   3   8      412.02      374.16     19.80 o 
   7   3   8      168.74      177.14      4.91 o 
   8   3   8       20.23       40.94     14.92 o 
   9   3   8       20.53       32.34      9.17 o 
  10   3   8      301.86      283.67      7.86 o 
  11   3   8       38.49       28.37     13.41 o 
 -12   4   8       53.52       45.17      8.95 o 
 -11   4   8        0.15       -0.59      6.64 o 
 -10   4   8       35.13       44.86      5.04 o 
  -9   4   8       26.60        8.22     10.48 o 
  -8   4   8       13.08        3.39      8.94 o 
  -7   4   8      486.45      420.35      8.17 o 
  -6   4   8       13.78       13.71      6.47 o 
  -5   4   8        4.44       15.72      6.47 o 
  -4   4   8      146.11      148.71      5.70 o 
  -3   4   8       41.03       38.13      5.40 o 
  -2   4   8      549.10      588.27     43.22 o 
  -1   4   8        2.72       -1.21      5.10 o 
   0   4   8      327.58      299.93     19.18 o 
   1   4   8        0.39        1.90      4.52 o 
   2   4   8       94.94      105.12      4.19 o 
   3   4   8        2.06       -4.51      4.51 o 
   4   4   8        0.61       -4.07      4.07 o 
   5   4   8       23.12       24.10      4.32 o 
   6   4   8      685.60      663.92      7.58 o 
   7   4   8      357.44      342.71      6.40 o 
   8   4   8        6.08        3.03      5.42 o 
   9   4   8       50.15       44.38      5.90 o 
  10   4   8       76.77       71.03      7.70 o 
 -12   5   8        0.00        0.27      6.05 o 
 -11   5   8        0.26        2.75      5.54 o 
 -10   5   8        8.78        7.35      5.46 o 
  -9   5   8       32.24       35.84      6.64 o 
  -8   5   8      170.03      179.36      9.71 o 
  -7   5   8      690.71      678.13      9.09 o 
  -6   5   8        0.86       -0.77      9.09 o 
  -5   5   8     2493.46     2304.66     14.48 o 
  -4   5   8      489.86      421.89     10.79 o 
  -3   5   8       57.54       51.31      6.78 o 
  -2   5   8      962.84      930.75      6.53 o 
  -1   5   8        9.35        8.91      6.32 o 
   0   5   8     1040.66     1053.94     16.02 o 
   1   5   8      180.69      147.12      4.90 o 
   2   5   8       19.93       18.03      7.12 o 
   3   5   8      131.28      133.08      5.94 o 
   4   5   8       27.04       35.01      4.26 o 
   5   5   8        5.75        8.13      5.51 o 
   6   5   8        5.03       14.70     16.64 o 
   7   5   8      266.34      283.87      7.08 o 
   8   5   8      107.29      103.41      6.75 o 
   9   5   8       69.82       74.50      7.14 o 
  10   5   8       58.84       52.24     10.48 o 
 -11   6   8      136.42      131.99      6.31 o 
 -10   6   8        8.63       22.74      6.88 o 
  -9   6   8       23.74       35.58      4.73 o 
  -8   6   8      220.41      204.97      9.17 o 
  -7   6   8      118.92      118.95      6.78 o 
  -6   6   8      196.76      197.23      9.40 o 
  -5   6   8      942.17      902.17     10.94 o 
  -4   6   8      476.64      507.56     10.17 o 
  -3   6   8      122.96      126.81      6.93 o 
  -2   6   8      564.96      556.71      8.32 o 
  -1   6   8       31.64       20.65      8.94 o 
   0   6   8        7.75       12.94      8.78 o 
   1   6   8       31.81       28.20      6.32 o 
   2   6   8      352.68      332.51     10.71 o 
   3   6   8      398.90      386.42      6.07 o 
   4   6   8      432.95      415.75     16.72 o 
   5   6   8       14.24       24.21     17.26 o 
   6   6   8      132.22      125.63      6.64 o 
   7   6   8      211.09      175.39      7.07 o 
   8   6   8        0.03        1.95      6.92 o 
   9   6   8      153.51      154.96      8.71 o 
 -11   7   8       47.60       51.66      6.64 o 
 -10   7   8        3.69        5.44      5.06 o 
  -9   7   8       14.27       17.52      4.32 o 
  -8   7   8       42.06       31.42      6.59 o 
  -7   7   8      123.46      114.79      6.78 o 
  -6   7   8      338.58      316.80      7.55 o 
  -5   7   8       17.09       15.56      8.78 o 
  -4   7   8       46.98       52.70      8.94 o 
  -3   7   8      400.05      344.84      9.40 o 
  -2   7   8      111.07      135.90      8.78 o 
  -1   7   8      149.63      129.12      9.25 o 
   0   7   8       93.87       73.25      6.21 o 
   1   7   8      243.94      240.71      9.55 o 
   2   7   8      610.52      551.24      6.43 o 
   3   7   8       28.24       42.63     15.18 o 
   4   7   8       89.02       96.15      6.37 o 
   5   7   8      166.87      161.14     10.40 o 
   6   7   8       16.05       19.27      4.69 o 
   7   7   8       74.23       71.05      7.94 o 
   8   7   8        9.71       17.60      7.08 o 
   9   7   8       35.98       28.04     10.79 o 
 -10   8   8       53.25       67.88      6.14 o 
  -9   8   8        3.72        1.95      4.41 o 
  -8   8   8      158.97      169.35      4.68 o 
  -7   8   8       29.69       33.12      6.53 o 
  -6   8   8       81.20       81.51      6.93 o 
  -5   8   8        0.23       11.56      8.63 o 
  -4   8   8       24.63       22.80      6.32 o 
  -3   8   8      730.40      679.52     10.32 o 
  -2   8   8        0.01       -5.86      5.86 o 
  -1   8   8       62.48       60.09      8.63 o 
   0   8   8      590.08      539.94      7.35 o 
   1   8   8      411.81      409.62      6.36 o 
   2   8   8      514.32      522.86      9.86 o 
   3   8   8       12.79        7.02      6.37 o 
   4   8   8       14.71       21.16      6.37 o 
   5   8   8        1.59       14.02      9.17 o 
   6   8   8        0.01       13.51      6.92 o 
   7   8   8       24.49       23.13      5.76 o 
   8   8   8       11.56        3.54      7.55 o 
 -10   9   8        1.16       -3.40     10.90 o 
  -9   9   8        4.42        7.08      7.99 o 
  -8   9   8      150.08      153.87      7.58 o 
  -7   9   8       25.26       22.18     11.79 o 
  -6   9   8        6.64       26.04     14.41 o 
  -5   9   8        0.47        5.39      6.16 o 
  -4   9   8        0.33       -9.09      9.09 o 
  -3   9   8      139.43      149.93      9.25 o 
  -2   9   8       47.65       53.47      8.94 o 
  -1   9   8        0.06       -6.74      6.74 o 
   0   9   8       69.41       63.21      6.92 o 
   1   9   8       27.00       39.52      7.01 o 
   2   9   8       83.63       89.41     10.02 o 
   3   9   8       25.77       35.59      5.32 o 
   4   9   8       28.20       35.82     12.17 o 
   5   9   8        0.62        1.87      6.81 o 
   6   9   8        0.00        0.86      5.76 o 
   7   9   8       40.67       28.66     10.94 o 
  -9  10   8        0.47        1.28      5.98 o 
  -8  10   8        0.29        1.68      5.38 o 
  -7  10   8        3.74       22.05      5.69 o 
  -6  10   8       90.42       97.82      6.22 o 
  -5  10   8       18.60       19.96      5.85 o 
  -4  10   8      491.28      476.79     35.05 o 
  -3  10   8      114.10       90.29      9.55 o 
  -2  10   8       56.22       62.21     15.25 o 
  -1  10   8       47.52       57.95      7.70 o 
   0  10   8        0.00       11.17      7.16 o 
   1  10   8       56.76       51.51      5.85 o 
   2  10   8       38.42       40.74      7.01 o 
   3  10   8       70.54       71.13      5.50 o 
   4  10   8       19.81       33.72      8.01 o 
   5  10   8        3.10       -0.62      7.24 o 
   6  10   8        4.66        4.47     10.48 o 
   7  10   8      122.65      123.11     11.40 o 
  -8  11   8       74.64       65.42      6.29 o 
  -7  11   8        3.51        4.73      5.31 o 
  -6  11   8        7.41        7.05      5.87 o 
  -5  11   8       24.67       37.20      9.94 o 
  -4  11   8      148.12      174.25      6.35 o 
  -3  11   8        2.92       -6.78      6.78 o 
  -2  11   8       36.68       28.97      9.09 o 
  -1  11   8       44.63       29.89      6.47 o 
   0  11   8        5.18       18.95      6.47 o 
   1  11   8        1.74       -8.38     10.40 o 
   2  11   8        2.24        8.63      9.86 o 
   3  11   8        0.01       -3.08      9.71 o 
   4  11   8       25.25       13.71      7.24 o 
   5  11   8       15.01       13.87     10.48 o 
  -7  12   8       37.62       36.16      7.00 o 
  -6  12   8        0.13        5.84      5.93 o 
  -5  12   8       56.94       52.10     14.72 o 
  -4  12   8       10.17       15.76      7.08 o 
  -3  12   8      246.41      254.70     10.48 o 
  -2  12   8      139.25      141.76      7.40 o 
  -1  12   8      249.58      273.04     10.32 o 
   0  12   8      209.38      210.94     10.48 o 
   1  12   8      133.08      183.52     10.32 o 
   2  12   8        0.02       12.79      6.93 o 
   3  12   8       40.17       36.67      7.70 o 
   4  12   8        2.32       20.34     10.48 o 
  -5  13   8       15.00       17.00      6.13 o 
  -4  13   8      485.90      449.85      8.06 o 
  -3  13   8       54.41       55.38      6.01 o 
  -2  13   8       92.03       88.36     10.94 o 
  -1  13   8       28.75       29.84      6.09 o 
   0  13   8       13.91       34.99      5.12 o 
   1  13   8        1.23       16.60      6.19 o 
   2  13   8        4.44       -6.24      6.24 o 
   1 -16   9       62.69       61.02     14.02 o 
  -3 -15   9       63.05       71.19     10.94 o 
  -2 -15   9       17.59        5.86      7.70 o 
  -1 -15   9       45.65       47.61      7.55 o 
   0 -15   9       14.07       30.91      7.30 o 
   1 -15   9        8.97        7.59     10.23 o 
   2 -15   9       32.16       39.33      4.94 o 
   3 -15   9       38.33       40.68      5.92 o 
   4 -15   9       39.89       53.71      6.63 o 
   5 -15   9       43.90       54.11      6.62 o 
  -5 -14   9        0.10        1.39     10.94 o 
  -4 -14   9       27.64       38.98     10.79 o 
  -3 -14   9       37.04       85.06     10.32 o 
  -2 -14   9       13.08       23.44      5.86 o 
  -1 -14   9        0.79       24.80      6.86 o 
   0 -14   9      140.09      147.79     18.41 o 
   1 -14   9        0.70       -5.01      5.01 o 
   2 -14   9       50.78       64.57      5.66 o 
   3 -14   9      136.32      151.55      5.14 o 
   4 -14   9        0.00        1.71      5.09 o 
   5 -14   9      172.11      188.15     10.17 o 
   6 -14   9        1.65        1.34      9.56 o 
   7 -14   9      182.12      189.29     13.71 o 
  -6 -13   9      297.13      286.14     11.56 o 
  -5 -13   9        0.28        8.32     10.17 o 
  -4 -13   9       16.62       28.66      7.24 o 
  -3 -13   9      560.08      569.39      8.01 o 
  -2 -13   9       40.12       40.94      5.61 o 
  -1 -13   9       46.07       42.93      6.01 o 
   0 -13   9      166.48      165.88     20.88 o 
   1 -13   9       19.50       45.39     17.95 o 
   2 -13   9        0.06       12.87      4.47 o 
   3 -13   9       21.94       37.96      5.64 o 
   4 -13   9       30.87       38.23      4.34 o 
   5 -13   9      249.57      274.37     11.27 o 
   6 -13   9       29.33       36.94      8.33 o 
   7 -13   9       85.46       85.82      6.54 o 
   8 -13   9       45.56       45.10      4.93 o 
  -7 -12   9      229.52      220.29      8.11 o 
  -6 -12   9      264.03      271.19     11.25 o 
  -5 -12   9        0.70       18.77      6.91 o 
  -4 -12   9      127.40      124.92      5.72 o 
  -3 -12   9       12.33       12.95      5.47 o 
  -2 -12   9      146.39      156.62     19.49 o 
  -1 -12   9       38.91       36.10      5.35 o 
   0 -12   9        2.19       10.08      5.19 o 
   1 -12   9      172.32      178.58     24.50 o 
   2 -12   9       10.18       12.21      9.01 o 
   3 -12   9        0.22        1.93      4.30 o 
   4 -12   9       37.17       29.94      4.70 o 
   5 -12   9       24.66       33.53      5.47 o 
   6 -12   9       20.99       43.08      9.03 o 
   7 -12   9      154.02      194.65      6.11 o 
   8 -12   9       48.22       48.41      9.00 o 
   9 -12   9       25.18       39.75      5.96 o 
  -8 -11   9       13.76       12.56      6.35 o 
  -7 -11   9       31.53       26.81     10.32 o 
  -6 -11   9       81.87       88.76      9.32 o 
  -5 -11   9        5.68       22.56      8.09 o 
  -4 -11   9      479.50      494.38     18.18 o 
  -3 -11   9       98.91      109.64      6.54 o 
  -2 -11   9       52.79       59.36      4.57 o 
  -1 -11   9       19.92       16.27      7.09 o 
   0 -11   9       85.83       81.29      4.68 o 
   1 -11   9       17.10       18.56      5.24 o 
   2 -11   9      112.45       96.81     21.57 o 
   3 -11   9       73.14       82.98     15.93 o 
   4 -11   9       91.78       94.13     13.33 o 
   5 -11   9       13.68        6.01      4.24 o 
   6 -11   9       33.50       48.90      4.71 o 
   7 -11   9       33.05       42.37      6.68 o 
   8 -11   9       67.51       80.19      7.06 o 
   9 -11   9        2.07       -1.17      6.11 o 
  -9 -10   9       21.66       30.66      7.84 o 
  -8 -10   9        0.69       -7.09     10.48 o 
  -7 -10   9       30.59       30.35     10.17 o 
  -6 -10   9       54.16       49.30      7.08 o 
  -5 -10   9       72.33       78.67      7.94 o 
  -4 -10   9      231.05      216.57      6.86 o 
  -3 -10   9      216.21      216.66      6.75 o 
  -2 -10   9       27.56       19.17      5.13 o 
  -1 -10   9      296.94      265.91     24.19 o 
   0 -10   9      151.63      151.15     17.87 o 
   1 -10   9      123.36      121.31     14.64 o 
   2 -10   9       64.15       54.15      8.17 o 
   3 -10   9        7.44        7.05     14.41 o 
   4 -10   9       43.99       50.09      4.60 o 
   5 -10   9       34.52       47.75      4.06 o 
   6 -10   9       30.41       46.12     11.25 o 
   7 -10   9      348.82      361.67      5.96 o 
   8 -10   9      129.41      130.37      7.77 o 
   9 -10   9      143.40      146.40     12.93 o 
  10 -10   9       44.69       42.75      5.36 o 
  -9  -9   9       10.14        4.45      8.07 o 
  -8  -9   9       24.70       32.05     10.32 o 
  -7  -9   9       30.45       57.06     11.17 o 
  -6  -9   9       18.07       18.72      6.65 o 
  -5  -9   9      130.83      125.45      5.66 o 
  -4  -9   9        4.12       12.42      5.13 o 
  -3  -9   9       40.76       40.26      5.22 o 
  -2  -9   9       78.75       90.05      6.63 o 
  -1  -9   9       47.29       57.38     11.33 o 
   0  -9   9      504.12      465.30     32.59 o 
   1  -9   9      389.61      365.57     11.63 o 
   2  -9   9       79.03       69.76      6.21 o 
   3  -9   9       21.17       20.02      5.99 o 
   4  -9   9      560.02      464.52      5.68 o 
   5  -9   9       18.43       33.99      8.56 o 
   6  -9   9       10.01       30.57      5.80 o 
   7  -9   9        0.98        0.85      4.56 o 
   8  -9   9        5.15       16.75      5.54 o 
   9  -9   9       46.15       58.16      8.99 o 
  10  -9   9        0.15       -5.93      5.93 o 
 -10  -8   9      114.97      105.43      7.06 o 
  -9  -8   9        1.83       -3.54     10.63 o 
  -8  -8   9       35.83       33.80      6.97 o 
  -7  -8   9        0.05       -8.09      8.09 o 
  -6  -8   9       10.89       17.06      6.48 o 
  -5  -8   9      377.53      371.57     11.86 o 
  -4  -8   9        0.88        2.00      7.70 o 
  -3  -8   9      240.50      249.80      5.61 o 
  -2  -8   9      122.35      125.18      7.55 o 
  -1  -8   9     1209.14     1143.30      7.54 o 
   0  -8   9     1421.03     1408.63      7.87 o 
   1  -8   9     1278.63     1184.22     61.79 o 
   2  -8   9      107.02      122.49     18.18 o 
   3  -8   9       48.14       22.51      5.93 o 
   4  -8   9      745.93      712.79     11.81 o 
   5  -8   9       23.08       39.54      9.61 o 
   6  -8   9       93.17       94.26      5.20 o 
   7  -8   9       10.96       20.62      5.11 o 
   8  -8   9      156.29      172.49     13.09 o 
   9  -8   9        7.82        9.05      6.07 o 
  10  -8   9      105.87      118.04      7.23 o 
  11  -8   9       73.02       79.52      6.36 o 
 -10  -7   9        6.34        2.90      8.68 o 
  -9  -7   9       26.53       16.18     12.64 o 
  -8  -7   9        6.24        8.75      6.81 o 
  -7  -7   9      110.82      108.72      6.76 o 
  -6  -7   9       49.16       55.54      6.43 o 
  -5  -7   9       83.05       79.71      6.53 o 
  -4  -7   9        2.42        6.91      6.39 o 
  -3  -7   9      189.07      212.43      6.70 o 
  -2  -7   9      258.07      253.94      7.09 o 
  -1  -7   9      181.82      203.14     15.25 o 
   0  -7   9       43.06       43.42      6.37 o 
   1  -7   9        0.50       13.20      5.19 o 
   2  -7   9      444.96      388.40      8.86 o 
   3  -7   9      320.12      324.98     15.41 o 
   4  -7   9       31.80       24.89      5.25 o 
   5  -7   9       12.79       12.46      8.61 o 
   6  -7   9      304.80      304.01      4.51 o 
   7  -7   9      204.17      215.09     11.69 o 
   8  -7   9        4.10        7.16      6.59 o 
   9  -7   9       88.07       83.60      6.01 o 
  10  -7   9       31.91       37.78      5.06 o 
  11  -7   9       48.71       49.26      6.14 o 
 -11  -6   9       12.63       18.64     10.63 o 
 -10  -6   9       16.45        8.66      9.11 o 
  -9  -6   9       47.18       45.46     12.02 o 
  -8  -6   9       81.46       72.57      8.39 o 
  -7  -6   9        0.01        0.53      6.53 o 
  -6  -6   9      137.06      133.05      5.58 o 
  -5  -6   9      109.25      101.67      5.51 o 
  -4  -6   9       12.58       16.50      4.52 o 
  -3  -6   9       37.16       38.95      8.09 o 
  -2  -6   9      187.97      193.02      6.91 o 
  -1  -6   9       57.33       58.37      6.24 o 
   0  -6   9     1056.92      978.89     49.31 o 
   1  -6   9      442.81      417.32      6.17 o 
   2  -6   9        5.94       12.05      4.57 o 
   3  -6   9      307.17      269.36     12.02 o 
   4  -6   9       63.90       69.46      8.72 o 
   5  -6   9      513.26      476.42      4.88 o 
   6  -6   9      115.13      100.42      4.10 o 
   7  -6   9      183.86      173.40      4.66 o 
   8  -6   9        5.28       12.77      4.10 o 
   9  -6   9        3.56        3.07      5.45 o 
  10  -6   9        4.37        9.95      5.69 o 
  11  -6   9        0.11       -0.26      5.19 o 
 -11  -5   9       40.46       50.39     10.17 o 
 -10  -5   9       48.90       46.53      9.86 o 
  -9  -5   9       25.67       29.53      8.86 o 
  -8  -5   9      127.13      128.38      7.65 o 
  -7  -5   9      209.73      210.05      7.94 o 
  -6  -5   9      130.88      126.39      6.69 o 
  -5  -5   9      110.77      104.82     10.79 o 
  -4  -5   9      391.59      347.11     20.34 o 
  -3  -5   9      900.29      860.55     47.30 o 
  -2  -5   9        7.67       17.72      6.54 o 
  -1  -5   9      624.89      593.14      6.62 o 
   0  -5   9       10.18       25.45      6.26 o 
   1  -5   9       68.80       51.15      7.94 o 
   2  -5   9        2.33        2.96      5.27 o 
   3  -5   9       15.79       17.31      5.24 o 
   4  -5   9       33.80       43.09      5.33 o 
   5  -5   9      473.73      463.45      7.16 o 
   6  -5   9      467.92      457.36      5.80 o 
   7  -5   9       58.84       73.63     10.39 o 
   8  -5   9      247.73      235.85      6.78 o 
   9  -5   9      139.98      139.58      6.39 o 
  10  -5   9      297.76      318.64      6.17 o 
  11  -5   9      151.78      161.85     10.04 o 
 -11  -4   9        0.54       -4.47      7.24 o 
  -9  -4   9        0.94       -1.28      8.06 o 
  -8  -4   9       80.89       75.10      8.06 o 
  -7  -4   9      245.23      236.52      9.17 o 
  -6  -4   9        1.48       -1.31      6.48 o 
  -5  -4   9        0.13        4.27      5.39 o 
  -4  -4   9       36.60       25.65      5.39 o 
  -3  -4   9     1074.50     1063.97     38.83 o 
  -2  -4   9      273.79      287.40      7.47 o 
  -1  -4   9        0.04       12.33      4.47 o 
   0  -4   9      312.92      338.92      6.00 o 
   1  -4   9      144.43      129.84      7.16 o 
   2  -4   9      161.48      141.82      9.40 o 
   3  -4   9       69.68       66.52      6.59 o 
   4  -4   9     1257.64     1186.73      6.02 o 
   5  -4   9      136.46      123.76      5.16 o 
   6  -4   9      426.23      392.65      5.63 o 
   7  -4   9      559.49      532.95      9.52 o 
   8  -4   9        0.20        3.77      4.41 o 
   9  -4   9      106.60       95.83      5.52 o 
  10  -4   9      137.63      153.82      5.95 o 
  11  -4   9        0.48       12.82      5.19 o 
 -12  -3   9       25.11       32.20     10.63 o 
 -11  -3   9       75.32       86.13     10.32 o 
  -9  -3   9       79.30       66.92      9.53 o 
  -8  -3   9        0.03        6.15      7.89 o 
  -7  -3   9        2.60        2.52      6.26 o 
  -6  -3   9       12.93        4.27      6.26 o 
  -5  -3   9      213.96      206.34      7.08 o 
  -4  -3   9        0.28       -2.91      6.48 o 
  -3  -3   9       62.17       83.31      6.76 o 
  -2  -3   9      127.19      126.10      5.51 o 
  -1  -3   9      169.02      150.16     11.33 o 
   0  -3   9      105.62      104.17      9.40 o 
   1  -3   9      151.04      145.25      5.53 o 
   2  -3   9      259.54      258.87      6.97 o 
   3  -3   9       39.03       42.79      5.27 o 
   4  -3   9      985.72      960.52     25.16 o 
   5  -3   9      570.92      515.10     16.31 o 
   6  -3   9      160.10      144.48      7.90 o 
   7  -3   9      691.25      693.99      6.79 o 
   8  -3   9      120.22      132.36      5.42 o 
   9  -3   9        6.71       15.36      9.46 o 
  10  -3   9       13.73       14.36      4.73 o 
  11  -3   9       67.77       73.61     16.26 o 
 -12  -2   9        2.12       14.95     10.48 o 
 -11  -2   9        7.37        0.77      6.78 o 
  -9  -2   9      141.20      138.41      8.66 o 
  -8  -2   9      272.33      287.37      8.88 o 
  -7  -2   9        0.03       -1.53      6.37 o 
  -6  -2   9       82.77       86.28      6.59 o 
  -5  -2   9       37.16       36.89     10.32 o 
  -4  -2   9      208.70      186.13      5.88 o 
  -3  -2   9        0.30        2.13      6.55 o 
  -2  -2   9      230.56      218.78     16.26 o 
  -1  -2   9      419.29      403.79     18.18 o 
   0  -2   9       50.37       48.60      6.43 o 
   1  -2   9      183.52      167.90      5.67 o 
   2  -2   9      267.80      267.94      6.92 o 
   3  -2   9      477.77      493.44      8.24 o 
   4  -2   9      414.06      397.82      6.01 o 
   5  -2   9      460.40      463.97     11.05 o 
   6  -2   9        6.05       12.95      4.30 o 
   7  -2   9       93.69       86.56     10.41 o 
   8  -2   9      102.47       93.50      4.58 o 
   9  -2   9       26.81       38.50      4.56 o 
  10  -2   9      102.18       84.19      5.74 o 
  11  -2   9       29.80       25.06      8.47 o 
 -12  -1   9        6.82       -5.08     10.63 o 
 -11  -1   9      153.70      166.41      7.40 o 
 -10  -1   9      192.43      174.12     16.80 o 
  -9  -1   9        0.96       13.25     11.40 o 
  -8  -1   9       45.34       53.69      7.28 o 
  -7  -1   9       99.34       91.31      6.65 o 
  -6  -1   9        0.16        4.56      6.53 o 
  -5  -1   9       24.43       26.72      5.50 o 
  -4  -1   9       20.63       25.24      6.01 o 
  -3  -1   9       70.87       59.41      4.79 o 
  -2  -1   9       31.37       44.79      9.32 o 
  -1  -1   9        5.98        4.41      5.13 o 
   0  -1   9      108.67      111.25     11.48 o 
   1  -1   9      121.87      106.86      4.90 o 
   2  -1   9      660.74      666.49     32.82 o 
   3  -1   9       80.77       82.98      5.27 o 
   4  -1   9       28.98       29.47      4.69 o 
   5  -1   9        2.36        2.13      5.08 o 
   6  -1   9       91.67       90.49      6.19 o 
   7  -1   9        3.77        1.06      9.74 o 
   8  -1   9       31.33       33.02      6.06 o 
   9  -1   9        0.13        6.83      4.54 o 
  10  -1   9      129.21      131.68      6.01 o 
  11  -1   9        6.26        8.93      6.25 o 
 -12   0   9       12.57       -0.46     10.48 o 
 -11   0   9      360.93      323.12     10.48 o 
 -10   0   9       45.38       43.76     13.87 o 
  -9   0   9      123.21      107.55     12.02 o 
  -8   0   9      226.71      227.17      7.24 o 
  -7   0   9      192.43      194.49      6.81 o 
  -6   0   9      491.80      474.50      6.85 o 
  -5   0   9      109.47      126.45      6.76 o 
  -4   0   9        1.06        1.48     10.55 o 
  -3   0   9      180.21      165.74      8.40 o 
  -2   0   9      408.57      448.62      6.44 o 
  -1   0   9       19.18       30.76      4.52 o 
   0   0   9       58.86       56.56      9.48 o 
   1   0   9        0.59       -4.29      6.37 o 
   2   0   9        1.39        3.65      5.24 o 
   3   0   9       78.49       81.03      6.01 o 
   4   0   9       20.88       30.04     10.49 o 
   5   0   9       35.60       30.97      4.57 o 
   6   0   9       78.81       83.49      6.11 o 
   7   0   9      266.35      271.12      4.26 o 
   8   0   9        0.05       10.21      5.21 o 
   9   0   9        5.12       10.86      4.62 o 
  10   0   9        6.34       19.24      5.63 o 
  11   0   9        5.21       20.08      6.13 o 
 -12   1   9       14.17       19.72      7.24 o 
 -11   1   9       83.69       74.27      7.24 o 
 -10   1   9        7.82       10.63     12.02 o 
  -9   1   9       97.89      110.79     11.86 o 
  -8   1   9      246.91      210.48     10.32 o 
  -7   1   9      193.88      177.82      6.75 o 
  -6   1   9      161.19      160.36      6.75 o 
  -5   1   9        5.95        9.04      6.53 o 
  -4   1   9      388.26      362.65      8.32 o 
  -3   1   9        2.20       -2.98      5.24 o 
  -2   1   9      123.26      113.26      5.39 o 
  -1   1   9      678.21      753.11      6.92 o 
   0   1   9        0.41        3.93      4.58 o 
   1   1   9       13.93        8.72      5.27 o 
   2   1   9      738.74      743.96     41.22 o 
   3   1   9      134.04      134.11      4.78 o 
   4   1   9      121.92      103.69      4.80 o 
   5   1   9       10.26        7.07      5.10 o 
   6   1   9        0.41        6.85      4.98 o 
   7   1   9       96.77      104.79      9.12 o 
   8   1   9       72.43       81.98      9.74 o 
   9   1   9      284.55      253.30     10.06 o 
  10   1   9       26.05       19.90      6.35 o 
  11   1   9        1.37       -1.36      6.18 o 
 -12   2   9       16.71       32.67     10.32 o 
 -11   2   9       84.12       69.22      9.69 o 
 -10   2   9      145.32      148.43      8.78 o 
  -9   2   9       40.16       42.53      9.71 o 
  -8   2   9      161.69      163.33     10.02 o 
  -7   2   9       56.22       70.26      9.40 o 
  -6   2   9       56.48       73.44      6.42 o 
  -5   2   9        0.88        6.62      8.94 o 
  -4   2   9       19.11       39.22      5.32 o 
  -3   2   9      156.43      153.27     13.02 o 
  -2   2   9      694.74      691.02      6.89 o 
  -1   2   9       47.38       48.23      5.19 o 
   0   2   9       12.17        4.58      9.17 o 
   1   2   9      164.12      171.76      6.64 o 
   2   2   9      134.54      121.62      8.94 o 
   3   2   9       32.85       42.47      8.99 o 
   4   2   9      551.36      545.64      5.53 o 
   5   2   9        3.95       15.83      3.98 o 
   6   2   9       70.49       72.16      4.50 o 
   7   2   9      146.67      165.54      5.45 o 
   8   2   9       26.29       13.60      5.43 o 
   9   2   9      241.43      257.68      5.33 o 
  10   2   9        3.46       15.85      5.84 o 
  11   2   9        6.84       14.70      7.57 o 
 -12   3   9        0.04       -1.54      7.86 o 
 -11   3   9       30.27       23.19      6.69 o 
 -10   3   9        4.06        4.54      7.78 o 
  -9   3   9       85.64       95.84     10.02 o 
  -8   3   9        0.37        7.70      9.09 o 
  -7   3   9      458.57      452.40     10.48 o 
  -6   3   9      504.52      500.04      6.59 o 
  -5   3   9       12.38       15.31      6.55 o 
  -4   3   9       64.32       70.21      6.80 o 
  -3   3   9      152.16      154.71      6.74 o 
  -2   3   9      596.82      582.34     17.49 o 
  -1   3   9      279.50      246.11     11.71 o 
   0   3   9      168.89      177.48      6.75 o 
   1   3   9        3.82        1.00      5.27 o 
   2   3   9        5.57        4.01     10.55 o 
   3   3   9      922.16      820.88     19.74 o 
   4   3   9      238.20      242.44      7.65 o 
   5   3   9       41.27       39.67      4.41 o 
   6   3   9       23.23       26.46      4.47 o 
   7   3   9       34.78       40.69      4.60 o 
   8   3   9        1.02        7.01      4.62 o 
   9   3   9        0.09        8.34      4.86 o 
  10   3   9        4.54        6.70      7.08 o 
 -11   4   9       15.39       13.97      5.32 o 
 -10   4   9        6.89       -0.67      9.24 o 
  -9   4   9        1.64       -9.55      9.55 o 
  -8   4   9      229.93      235.13      9.86 o 
  -7   4   9      194.04      182.13      9.71 o 
  -6   4   9        4.24       -4.47      9.09 o 
  -5   4   9       90.69       95.22      6.78 o 
  -4   4   9       73.09       68.36      7.24 o 
  -3   4   9      209.99      204.73     11.56 o 
  -2   4   9        0.73        8.34      5.70 o 
  -1   4   9       72.18       91.07      8.09 o 
   0   4   9      403.14      376.03     31.05 o 
   1   4   9      754.88      739.10     31.90 o 
   2   4   9       50.93       64.31      7.50 o 
   3   4   9       57.45       57.33      8.79 o 
   4   4   9      110.64      126.24      4.66 o 
   5   4   9       44.73       38.19      4.72 o 
   6   4   9      213.18      181.87      6.73 o 
   7   4   9       80.79       78.47      5.40 o 
   8   4   9      216.75      218.10      5.90 o 
   9   4   9       85.77       99.63      7.32 o 
  10   4   9        7.41       14.48      7.52 o 
 -11   5   9       12.83       25.88      5.33 o 
 -10   5   9        1.04        9.49      5.81 o 
  -9   5   9       29.24       31.63     16.41 o 
  -8   5   9      367.89      338.22     10.63 o 
  -7   5   9        3.76        4.93      6.63 o 
  -6   5   9       43.26       52.39      8.94 o 
  -5   5   9        0.66       -5.24      8.63 o 
  -4   5   9        7.60       -5.24      8.94 o 
  -3   5   9     1447.97     1354.83     26.81 o 
  -2   5   9       10.65       14.07      5.07 o 
  -1   5   9       32.72       38.65     12.40 o 
   0   5   9       12.81        3.15      9.48 o 
   1   5   9      342.85      354.99     19.49 o 
   2   5   9       42.83       44.82      4.90 o 
   3   5   9      231.91      234.45      5.34 o 
   4   5   9       13.45       23.81      4.95 o 
   5   5   9      153.14      141.59      4.80 o 
   6   5   9        7.47        5.92      4.50 o 
   7   5   9        0.32        3.83      6.53 o 
   8   5   9      439.90      478.13      7.95 o 
   9   5   9       98.07       93.96      7.45 o 
  10   5   9        0.56        6.48     12.56 o 
 -11   6   9        5.51       13.01      5.30 o 
 -10   6   9       12.25       18.41      8.34 o 
  -9   6   9       43.67       40.52      6.91 o 
  -8   6   9      207.56      212.48      7.55 o 
  -7   6   9        1.06        5.39      6.63 o 
  -6   6   9       44.82       48.23      6.63 o 
  -5   6   9      260.80      257.94      9.55 o 
  -4   6   9       47.05       58.24      8.63 o 
  -3   6   9        1.95       -1.23      6.47 o 
  -2   6   9       58.89       76.89      6.47 o 
  -1   6   9      593.42      558.72     10.02 o 
   0   6   9      169.77      124.96      8.94 o 
   1   6   9      448.40      436.26      4.44 o 
   2   6   9       78.43       70.10      5.12 o 
   3   6   9      661.00      604.63      7.41 o 
   4   6   9       20.88       37.60     14.72 o 
   5   6   9       28.49       25.16      5.30 o 
   6   6   9      198.08      226.34      6.55 o 
   7   6   9       26.48       33.13      8.01 o 
   8   6   9      286.84      266.60      7.62 o 
   9   6   9       65.76       60.89      7.68 o 
 -10   7   9       58.63       57.50      6.60 o 
  -9   7   9        5.16       -3.14      5.69 o 
  -8   7   9       62.33       77.09     17.57 o 
  -7   7   9      261.22      253.63      7.86 o 
  -6   7   9      275.48      288.91      7.55 o 
  -5   7   9       62.26       70.11      8.94 o 
  -4   7   9       38.88       27.27      6.47 o 
  -3   7   9      615.63      549.62     10.02 o 
  -2   7   9      193.76      172.73      8.78 o 
  -1   7   9      485.81      517.11      9.71 o 
   0   7   9       29.14       15.25     11.17 o 
   1   7   9       19.88       25.99      5.07 o 
   2   7   9      656.10      615.09     12.17 o 
   3   7   9       14.19       15.21     12.33 o 
   4   7   9        2.65        5.10      9.55 o 
   5   7   9      100.31      111.66      5.61 o 
   6   7   9       85.97       84.64      6.92 o 
   7   7   9       72.06       53.98      7.70 o 
   8   7   9      253.91      244.95     19.57 o 
 -10   8   9       18.72       32.60      6.20 o 
  -9   8   9       23.67       17.10      5.83 o 
  -8   8   9       73.66       62.29      5.88 o 
  -7   8   9        1.89       16.18      9.40 o 
  -6   8   9      113.01       92.91      6.93 o 
  -5   8   9       68.79       57.78      9.09 o 
  -4   8   9      126.07      128.35      6.63 o 
  -3   8   9       22.89       41.76      8.78 o 
  -2   8   9      201.16      232.21      7.09 o 
  -1   8   9      150.77      137.44      9.25 o 
   0   8   9       63.38       64.83      6.48 o 
   1   8   9      152.28      161.07      5.84 o 
   2   8   9       42.16       42.74      5.19 o 
   3   8   9      128.28      124.01      5.58 o 
   4   8   9       44.73       55.04      9.71 o 
   5   8   9      514.32      548.07     11.79 o 
   6   8   9       66.59       77.61     11.40 o 
   7   8   9        0.32        8.24      7.35 o 
   8   8   9      171.09      176.13     10.02 o 
  -9   9   9       27.82       33.31      6.07 o 
  -8   9   9       82.42       84.96      5.25 o 
  -7   9   9        2.18        0.06      7.40 o 
  -6   9   9      203.31      242.69     10.17 o 
  -5   9   9      107.79      109.71      7.09 o 
  -4   9   9      101.38      101.70      9.71 o 
  -3   9   9        9.67       37.91      8.78 o 
  -2   9   9      330.50      322.19      9.55 o 
  -1   9   9       43.63       37.15      5.27 o 
   0   9   9       23.51       20.46      6.96 o 
   1   9   9      378.15      385.43      7.92 o 
   2   9   9      116.23      113.76     10.79 o 
   3   9   9      472.36      475.88     14.02 o 
   4   9   9       94.16       91.40      8.63 o 
   5   9   9       45.87       56.02     12.71 o 
   6   9   9      122.50       96.10      7.40 o 
   7   9   9       49.33       43.87     18.26 o 
  -8  10   9        2.36       -3.11      7.45 o 
  -7  10   9       30.42       21.39      5.90 o 
  -6  10   9        7.35       18.34      5.79 o 
  -5  10   9       97.48       92.53     11.63 o 
  -4  10   9      194.18      182.59     10.02 o 
  -3  10   9        8.42       26.19      9.25 o 
  -2  10   9        4.58       14.28      7.18 o 
  -1  10   9       28.95       41.48      6.53 o 
   0  10   9        2.66       -3.18      7.26 o 
   1  10   9        0.55       14.31      7.18 o 
   2  10   9       13.84       15.38      7.43 o 
   3  10   9        3.74        2.70      6.86 o 
   4  10   9      138.49      122.97      8.14 o 
   5  10   9      119.75      125.77     13.94 o 
   6  10   9        9.69       18.03     10.63 o 
  -7  11   9       16.39       21.53     11.03 o 
  -6  11   9       12.63       19.46      4.61 o 
  -5  11   9       52.45       55.38      8.29 o 
  -4  11   9      214.20      199.49      9.35 o 
  -3  11   9       62.10       69.30      7.32 o 
  -2  11   9      196.00      200.91      7.86 o 
  -1  11   9      150.29      165.04      8.58 o 
   0  11   9      365.05      378.66     18.49 o 
   1  11   9       81.72       83.75      6.28 o 
   2  11   9      310.09      320.62     10.94 o 
   3  11   9       82.62      101.57      6.30 o 
   4  11   9       24.15       12.79     10.48 o 
   5  11   9       11.21       10.48     11.09 o 
  -6  12   9       64.52       64.04      6.07 o 
  -5  12   9       61.86       69.07     10.32 o 
  -4  12   9       60.04       72.11     10.48 o 
  -3  12   9       11.13        0.00     10.17 o 
  -2  12   9       29.24       36.83     10.32 o 
  -1  12   9       93.21       90.76     10.32 o 
   0  12   9        3.33       36.83     10.32 o 
   1  12   9       40.40       55.93     10.48 o 
   2  12   9        0.72       -9.55     10.32 o 
   3  12   9        5.57      -10.63     10.63 o 
  -4  13   9        0.18        7.70      7.55 o 
  -3  13   9        4.76       21.36      7.57 o 
  -2  13   9       39.58       24.65     11.09 o 
  -1  13   9        1.18       24.65     10.63 o 
   0  13   9        2.52       11.25     10.79 o 
  -2 -15  10      145.12      130.51     11.25 o 
  -1 -15  10        7.22        2.80     12.79 o 
   0 -15  10        5.11        0.08      7.30 o 
   1 -15  10       11.46       27.34      7.35 o 
   2 -15  10        1.61        3.24      9.44 o 
   3 -15  10      144.21      123.09      5.66 o 
   4 -15  10      106.01      115.05     12.80 o 
  -4 -14  10       19.77       14.79     10.94 o 
  -3 -14  10       33.51       39.48     13.17 o 
  -2 -14  10       86.06       86.29      9.09 o 
  -1 -14  10       14.69       16.51      7.14 o 
   0 -14  10       18.82       20.04      5.95 o 
   1 -14  10       53.56       80.38     23.81 o 
   2 -14  10       62.90       63.61      5.33 o 
   3 -14  10       29.29       46.76      6.27 o 
   4 -14  10       95.68      114.96     15.15 o 
   5 -14  10       32.86       31.59      4.82 o 
   6 -14  10        1.06        4.82      5.36 o 
  -5 -13  10        1.72       -6.93     10.63 o 
  -4 -13  10      120.25      121.22     20.57 o 
  -3 -13  10        1.64       10.00     18.03 o 
  -2 -13  10       18.32       36.99     11.63 o 
  -1 -13  10        1.60       -0.36      4.85 o 
   0 -13  10       23.63       48.42     21.80 o 
   1 -13  10       27.31       40.56     15.79 o 
   2 -13  10       12.47       24.00      8.32 o 
   3 -13  10        0.13       10.13      5.51 o 
   4 -13  10       20.32       26.15     17.02 o 
   5 -13  10        5.22       -2.98      5.03 o 
   6 -13  10       13.29       20.23      5.99 o 
   7 -13  10       60.85       78.79     12.21 o 
  -7 -12  10       46.08       47.15     11.25 o 
  -6 -12  10        1.90        5.86      7.24 o 
  -5 -12  10      153.66      142.13      7.46 o 
  -4 -12  10       16.65       25.35      6.86 o 
  -3 -12  10       27.57       37.98      8.40 o 
  -2 -12  10      220.07      209.58      6.11 o 
  -1 -12  10        0.25       16.22      5.30 o 
   0 -12  10       33.85       35.90      6.70 o 
   1 -12  10       24.47       32.63      7.40 o 
   2 -12  10        0.03       -1.83      8.01 o 
   3 -12  10        0.14        3.77      4.56 o 
   4 -12  10       24.66       19.01      4.28 o 
   5 -12  10        5.52       15.11      6.54 o 
   6 -12  10       51.61       55.86      5.66 o 
   7 -12  10       11.59       11.75      5.93 o 
   8 -12  10        0.99       11.24      5.38 o 
  -8 -11  10        9.80       33.59     11.09 o 
  -7 -11  10      503.18      507.71      9.86 o 
  -6 -11  10        5.19       -0.77      7.40 o 
  -5 -11  10       44.33       47.05      6.92 o 
  -4 -11  10      392.76      411.18      5.77 o 
  -3 -11  10       55.55       50.93      5.39 o 
  -2 -11  10      250.20      233.23      8.63 o 
  -1 -11  10        1.89       -6.35      6.48 o 
   0 -11  10        6.31        9.90      5.19 o 
   1 -11  10        5.47        9.39      5.10 o 
   2 -11  10       56.56       57.72      5.16 o 
   3 -11  10        0.12      -11.89     15.10 o 
   4 -11  10       97.49       97.11      6.22 o 
   5 -11  10      114.86      127.08      7.58 o 
   6 -11  10      157.72      188.95      7.15 o 
   7 -11  10       51.71       68.67     16.33 o 
   8 -11  10      106.12      120.67      5.36 o 
   9 -11  10       29.95       22.56      4.95 o 
  -8 -10  10       40.02       48.54     10.94 o 
  -7 -10  10       13.46        7.63      7.30 o 
  -6 -10  10       84.50      101.89     19.88 o 
  -5 -10  10        5.97       13.84      5.42 o 
  -4 -10  10        0.73       10.00      5.32 o 
  -3 -10  10      286.05      289.64      5.96 o 
  -2 -10  10      224.44      229.27      6.65 o 
  -1 -10  10       43.87       31.83      6.54 o 
   0 -10  10        0.11       11.94      8.01 o 
   1 -10  10      159.07      155.12      4.69 o 
   2 -10  10       89.59       95.31      8.55 o 
   3 -10  10       33.58       31.97      5.02 o 
   4 -10  10      264.59      270.62      5.54 o 
   5 -10  10        0.70        2.82      5.64 o 
   6 -10  10        9.58        3.67      4.87 o 
   7 -10  10       65.88       69.19      5.66 o 
   8 -10  10       18.67       27.46      5.56 o 
   9 -10  10       18.18       30.10      6.08 o 
  -9  -9  10        0.15       20.34     10.63 o 
  -8  -9  10       51.10       62.93     17.95 o 
  -7  -9  10       25.13       45.11      8.01 o 
  -6  -9  10        7.01        6.20     15.25 o 
  -5  -9  10       59.77       77.18      5.61 o 
  -4  -9  10      231.45      214.76      6.80 o 
  -3  -9  10      117.65      116.73     13.41 o 
  -2  -9  10       21.50       15.14      5.21 o 
  -1  -9  10        1.12        4.18     14.64 o 
   0  -9  10      329.10      316.33      6.64 o 
   1  -9  10      734.25      753.03     39.68 o 
   2  -9  10       39.88       33.25      4.25 o 
   3  -9  10       34.01       52.67      9.55 o 
   4  -9  10      267.86      291.07      5.67 o 
   5  -9  10      154.58      176.24      5.46 o 
   6  -9  10        5.94       13.66      4.06 o 
   7  -9  10        0.22       -0.03      4.72 o 
   8  -9  10       81.74       95.43      4.84 o 
   9  -9  10       49.15       45.04      6.40 o 
  10  -9  10      183.74      218.59      6.43 o 
 -10  -8  10        0.00       -6.93      6.93 o 
  -9  -8  10        5.01       13.56     10.48 o 
  -8  -8  10       13.52       17.48      7.02 o 
  -7  -8  10      101.17       91.97      7.16 o 
  -6  -8  10        0.69        2.68      5.27 o 
  -5  -8  10      112.96      115.16      5.58 o 
  -4  -8  10        5.55        7.07      4.46 o 
  -3  -8  10       56.78       54.97      8.71 o 
  -2  -8  10      190.08      163.93     15.25 o 
  -1  -8  10        0.78       -8.03     10.02 o 
   0  -8  10       89.70       76.60      6.26 o 
   1  -8  10       48.48       55.81      9.32 o 
   2  -8  10      333.66      314.02     13.87 o 
   3  -8  10      564.65      565.51     48.61 o 
   4  -8  10       68.29       59.28      3.98 o 
   5  -8  10       22.29       41.43      7.22 o 
   6  -8  10        0.00        2.87      5.86 o 
   7  -8  10        3.47       13.34      7.24 o 
   8  -8  10       66.35       84.73      4.91 o 
   9  -8  10      136.39      148.29      5.25 o 
  10  -8  10       21.98       25.50      4.74 o 
 -10  -7  10        9.40       22.20      8.51 o 
  -9  -7  10       25.67       36.09      7.88 o 
  -8  -7  10       68.75       63.84      7.08 o 
  -7  -7  10       41.80       48.85      7.86 o 
  -6  -7  10       91.45       90.29      6.59 o 
  -5  -7  10        3.45        9.32      8.78 o 
  -4  -7  10      271.63      246.14      6.78 o 
  -3  -7  10      423.26      387.92      9.71 o 
  -2  -7  10        0.57       -1.45      6.32 o 
  -1  -7  10       10.63       17.35      6.21 o 
   0  -7  10      588.84      534.27     38.06 o 
   1  -7  10      216.72      198.67     18.03 o 
   2  -7  10      188.49      180.93      6.53 o 
   3  -7  10        3.57       20.14      6.05 o 
   4  -7  10       84.04      105.29      8.89 o 
   5  -7  10       67.98       44.06      4.00 o 
   6  -7  10      107.35       98.80      5.22 o 
   7  -7  10        2.76       10.38      5.10 o 
   8  -7  10       43.32       53.64      5.41 o 
   9  -7  10        5.11       13.46      5.63 o 
  10  -7  10        3.68        1.64      6.59 o 
 -10  -6  10       65.44       66.72     15.10 o 
  -9  -6  10       17.71       14.16      8.71 o 
  -8  -6  10        0.74       11.07      7.29 o 
  -7  -6  10       24.00       30.20      6.53 o 
  -6  -6  10      307.26      293.42     13.02 o 
  -5  -6  10       41.97       33.52      6.70 o 
  -4  -6  10     1362.92     1275.71     46.92 o 
  -3  -6  10      836.45      804.32      6.48 o 
  -2  -6  10      148.74      136.50      4.90 o 
  -1  -6  10      369.66      391.40     26.97 o 
   0  -6  10      432.64      392.65      9.55 o 
   1  -6  10      316.04      319.78      8.94 o 
   2  -6  10      202.93      166.94     11.71 o 
   3  -6  10        0.05        5.93      6.21 o 
   4  -6  10      139.87       96.94      5.31 o 
   5  -6  10        9.62        3.12      5.04 o 
   6  -6  10       11.60       36.84      7.19 o 
   7  -6  10      143.06      143.81      5.45 o 
   8  -6  10       52.98       53.86      4.34 o 
   9  -6  10      263.26      291.87      8.31 o 
  10  -6  10       63.94       63.31      4.63 o 
  11  -6  10      136.57      126.30      6.34 o 
 -11  -5  10       90.92       79.82     10.63 o 
 -10  -5  10       17.70       20.19     16.33 o 
  -9  -5  10       27.59       37.53      8.33 o 
  -8  -5  10        5.30        8.63      6.65 o 
  -7  -5  10        9.06       16.24      6.37 o 
  -6  -5  10       66.25       71.70      6.54 o 
  -5  -5  10      173.88      157.78      7.78 o 
  -4  -5  10       78.60       77.28      6.48 o 
  -3  -5  10      292.75      282.67      6.22 o 
  -2  -5  10      126.88      116.01     12.87 o 
  -1  -5  10      365.88      353.00     13.25 o 
   0  -5  10     2024.18     1976.97      8.94 o 
   1  -5  10      458.33      435.52      7.30 o 
   2  -5  10       96.08       99.87      4.85 o 
   3  -5  10      122.86      145.30      4.85 o 
   4  -5  10       24.98       28.15      6.16 o 
   5  -5  10       40.31       45.90      5.07 o 
   6  -5  10       31.44       25.91      5.15 o 
   7  -5  10        1.67       11.45      5.10 o 
   8  -5  10        0.46        3.77      5.61 o 
   9  -5  10       16.35       28.67      4.21 o 
  10  -5  10       46.58       31.72      5.83 o 
  11  -5  10       83.47       67.82      6.28 o 
 -11  -4  10       36.42       38.68      7.40 o 
 -10  -4  10       11.87       14.71     10.57 o 
  -9  -4  10       25.78       30.01      8.33 o 
  -8  -4  10       41.36       52.41      7.33 o 
  -7  -4  10        5.28       15.69      6.48 o 
  -6  -4  10       88.03       94.58      6.54 o 
  -5  -4  10       26.26       43.28     11.09 o 
  -4  -4  10        0.87        9.91     15.49 o 
  -3  -4  10       10.64       11.09      8.78 o 
  -2  -4  10     1012.06      988.70     12.40 o 
  -1  -4  10      707.84      718.69     37.13 o 
   0  -4  10     1354.98     1362.36     18.18 o 
   1  -4  10        0.25        9.47      5.24 o 
   2  -4  10      930.29      910.78     17.57 o 
   3  -4  10      354.13      335.43      6.93 o 
   4  -4  10        0.28        9.38      5.67 o 
   5  -4  10      130.47      130.72      7.06 o 
   6  -4  10      101.10      102.18      4.04 o 
   7  -4  10       54.40       63.59      4.61 o 
   8  -4  10       65.79       62.66      4.66 o 
   9  -4  10       61.00       71.16     11.11 o 
  10  -4  10        4.06       -2.97      4.93 o 
  11  -4  10       67.46       73.77      8.09 o 
 -11  -3  10       45.84       53.16     10.32 o 
 -10  -3  10        1.13        4.47     15.72 o 
  -9  -3  10       54.71       59.71      7.50 o 
  -8  -3  10       31.43       21.03      7.18 o 
  -7  -3  10        3.72       11.86      6.32 o 
  -6  -3  10      163.58      134.36      6.65 o 
  -5  -3  10       14.48       17.41      6.43 o 
  -4  -3  10        0.92        3.49      6.48 o 
  -3  -3  10        2.78       14.05      6.55 o 
  -2  -3  10       11.46       19.07      6.59 o 
  -1  -3  10        7.01       12.81      7.47 o 
   0  -3  10      511.19      452.35      6.33 o 
   1  -3  10      393.12      392.91      8.32 o 
   2  -3  10        0.52       -1.69      7.94 o 
   3  -3  10       64.49       66.21      4.63 o 
   4  -3  10       50.78       55.77      4.61 o 
   5  -3  10       15.90       20.72      4.47 o 
   6  -3  10       81.31       88.33      5.04 o 
   7  -3  10        2.28        3.44      5.14 o 
   8  -3  10        7.66       27.32      7.73 o 
   9  -3  10        0.00        8.14      5.45 o 
  10  -3  10      116.44      129.99      6.91 o 
  11  -3  10        0.12        9.58      9.55 o 
 -11  -2  10      146.00      146.84      7.70 o 
 -10  -2  10       18.76       18.03     14.18 o 
  -9  -2  10       98.49       99.42      8.39 o 
  -8  -2  10        0.37        3.84      6.43 o 
  -7  -2  10       16.26       16.18      6.43 o 
  -6  -2  10       26.60       28.07      6.26 o 
  -5  -2  10       12.29       11.46      6.78 o 
  -4  -2  10       20.42       30.43     12.17 o 
  -3  -2  10        2.82        5.05      5.42 o 
  -2  -2  10       37.64       30.01      6.43 o 
  -1  -2  10      215.77      231.19     10.02 o 
   0  -2  10       10.19       13.41      6.54 o 
   1  -2  10      110.56      120.63      5.69 o 
   2  -2  10      676.14      654.80      6.70 o 
   3  -2  10     1931.37     1846.91     31.20 o 
   4  -2  10      803.24      779.00     15.38 o 
   5  -2  10      117.47       99.78      9.64 o 
   6  -2  10      120.68      118.12      5.09 o 
   7  -2  10       21.88       25.24      4.69 o 
   8  -2  10       29.93       40.52      5.30 o 
   9  -2  10        2.24        0.40      4.63 o 
  10  -2  10       19.09       30.39      5.05 o 
  11  -2  10        0.07        4.89      6.11 o 
 -11  -1  10       28.85       25.58      7.09 o 
 -10  -1  10       12.17        6.63     14.02 o 
  -9  -1  10        3.23       16.71      7.90 o 
  -8  -1  10       29.92       31.81      7.21 o 
  -7  -1  10        0.80       -1.67     12.94 o 
  -6  -1  10      162.62      175.38      5.69 o 
  -5  -1  10       24.59       29.51      4.57 o 
  -4  -1  10        0.35        5.51      5.24 o 
  -3  -1  10       14.13       16.87      6.65 o 
  -2  -1  10      302.85      249.02     11.48 o 
  -1  -1  10      589.01      578.10      6.74 o 
   0  -1  10       83.06       98.20      7.16 o 
   1  -1  10     1037.91     1030.67      8.47 o 
   2  -1  10      590.45      574.90     42.84 o 
   3  -1  10      512.29      468.53      6.36 o 
   4  -1  10      171.58      156.35      4.75 o 
   5  -1  10      367.28      341.58      8.46 o 
   6  -1  10       19.31       31.16      5.03 o 
   7  -1  10      132.76      130.11      4.73 o 
   8  -1  10       60.05       74.86      4.73 o 
   9  -1  10       39.07       40.38      4.80 o 
  10  -1  10       26.00       24.97      8.54 o 
  11  -1  10        0.41       -0.48      6.30 o 
 -11   0  10       11.55       32.67     10.17 o 
 -10   0  10        2.48        6.16     12.17 o 
  -9   0  10       14.92       27.74     11.56 o 
  -8   0  10       76.50       77.46     14.10 o 
  -7   0  10       24.42       30.72      6.26 o 
  -6   0  10       31.59       34.43      8.94 o 
  -5   0  10        0.77        6.92      6.43 o 
  -4   0  10      184.85      184.26     20.72 o 
  -3   0  10      496.33      460.34     15.72 o 
  -2   0  10      227.14      214.63      5.69 o 
  -1   0  10      367.33      339.41      6.96 o 
   0   0  10      351.15      339.15      6.29 o 
   1   0  10      161.62      143.28      8.40 o 
   2   0  10      151.80      164.71      8.32 o 
   3   0  10       18.61       32.70      6.54 o 
   4   0  10       21.70       31.56      4.57 o 
   5   0  10      136.53      133.46      4.52 o 
   6   0  10       59.08       69.07      3.71 o 
   7   0  10      365.81      334.02      5.17 o 
   8   0  10      319.21      300.89      5.80 o 
   9   0  10       29.37       31.85      5.57 o 
  10   0  10        2.98        3.47      5.47 o 
  11   0  10        8.05        1.64      7.94 o 
 -11   1  10        5.23        3.70      5.89 o 
 -10   1  10      140.55      160.40     12.64 o 
  -9   1  10      134.78      127.43     10.17 o 
  -8   1  10      175.88      158.40      9.71 o 
  -7   1  10      454.34      433.46      7.52 o 
  -6   1  10       56.11       44.25      6.32 o 
  -5   1  10       71.46       59.58      6.26 o 
  -4   1  10       17.12       15.22      5.24 o 
  -3   1  10      192.28      166.75      8.40 o 
  -2   1  10      356.04      340.30     23.58 o 
  -1   1  10     1053.89      972.06      9.09 o 
   0   1  10        4.21       -3.54      5.93 o 
   1   1  10      176.03      201.24     11.40 o 
   2   1  10      354.57      366.94     21.03 o 
   3   1  10       46.31       49.04      4.62 o 
   4   1  10       15.63       15.60      6.38 o 
   5   1  10       38.44       24.29      3.90 o 
   6   1  10       36.58       24.74      4.48 o 
   7   1  10      191.25      190.45      5.41 o 
   8   1  10        4.37        5.77      5.39 o 
   9   1  10       18.07       28.04      4.88 o 
  10   1  10       13.65        9.53      5.93 o 
 -11   2  10      281.65      281.80      7.78 o 
 -10   2  10      227.70      212.95     13.41 o 
  -9   2  10      182.47      174.73     10.17 o 
  -8   2  10        0.00        0.15      9.25 o 
  -7   2  10       99.73       98.52      6.59 o 
  -6   2  10       71.15       57.50      5.07 o 
  -5   2  10        4.50       -4.59     10.94 o 
  -4   2  10       99.59       84.11     14.95 o 
  -3   2  10      820.33      758.31     32.82 o 
  -2   2  10       11.47        5.09      4.63 o 
  -1   2  10     1422.17     1469.86     34.98 o 
   0   2  10      665.45      622.69     20.26 o 
   1   2  10       67.54       66.03      8.40 o 
   2   2  10      306.04      278.36      5.89 o 
   3   2  10      263.46      301.31      4.66 o 
   4   2  10       43.11       43.14      4.41 o 
   5   2  10      572.70      544.01      9.06 o 
   6   2  10      597.71      578.18      5.60 o 
   7   2  10       37.57       36.04      8.71 o 
   8   2  10        1.71       10.66      4.69 o 
   9   2  10      104.08      115.74      6.04 o 
  10   2  10       42.53       42.34      5.37 o 
 -11   3  10        3.12        7.47      6.45 o 
 -10   3  10        3.29       15.41      9.86 o 
  -9   3  10       53.25       50.85      9.71 o 
  -8   3  10      172.46      167.49      9.86 o 
  -7   3  10      154.77      153.16      9.86 o 
  -6   3  10       94.47       94.05      8.78 o 
  -5   3  10      225.47      198.02     12.17 o 
  -4   3  10        0.10        2.75      6.21 o 
  -3   3  10      122.68      130.29      5.47 o 
  -2   3  10      105.55      104.91      6.64 o 
  -1   3  10       30.81       43.31     15.25 o 
   0   3  10       97.95      103.92      5.58 o 
   1   3  10      152.86      141.83      6.53 o 
   2   3  10        5.40        7.25      9.25 o 
   3   3  10      180.91      155.17      4.61 o 
   4   3  10       52.25       43.97      7.46 o 
   5   3  10       98.90       97.43      4.59 o 
   6   3  10      503.17      483.61     12.58 o 
   7   3  10      268.12      269.49     11.91 o 
   8   3  10      102.36      105.33      5.93 o 
   9   3  10       35.39       33.54      5.10 o 
  10   3  10        3.68       12.49      7.57 o 
 -11   4  10       64.11       61.09      5.72 o 
 -10   4  10        7.73        8.56     10.48 o 
  -9   4  10       19.15       36.52      9.55 o 
  -8   4  10        7.40       42.53      9.40 o 
  -7   4  10       30.24       14.64      9.25 o 
  -6   4  10      133.72      137.91      9.71 o 
  -5   4  10      181.24      187.01      5.47 o 
  -4   4  10       85.52       83.84      4.61 o 
  -3   4  10       84.35      109.13     11.17 o 
  -2   4  10      162.93      154.51      8.71 o 
  -1   4  10      169.63      141.94      5.86 o 
   0   4  10      127.12      107.37      5.22 o 
   1   4  10      333.93      317.19     28.51 o 
   2   4  10      352.00      322.30      9.47 o 
   3   4  10        0.13       -0.64      4.86 o 
   4   4  10        9.01       14.91      6.54 o 
   5   4  10      754.38      676.96      6.20 o 
   6   4  10        6.75        1.03      4.47 o 
   7   4  10        0.72        9.27      4.52 o 
   8   4  10      331.00      309.39     13.00 o 
   9   4  10        1.44        8.76      7.30 o 
 -11   5  10       13.05       18.44      5.47 o 
 -10   5  10       16.73       25.10      7.18 o 
  -9   5  10        1.80       -2.77     10.17 o 
  -8   5  10       93.33       95.23      9.71 o 
  -7   5  10      151.09      129.59      9.55 o 
  -6   5  10       51.73       47.15      9.40 o 
  -5   5  10      260.16      220.34      9.71 o 
  -4   5  10       36.95       47.15      8.63 o 
  -3   5  10       80.84       69.57      5.02 o 
  -2   5  10        0.81        1.35      9.48 o 
  -1   5  10      198.02      185.01     10.25 o 
   0   5  10       85.56       64.56      5.10 o 
   1   5  10      217.33      183.80     10.09 o 
   2   5  10        8.83       11.57      4.18 o 
   3   5  10      387.57      345.55      8.41 o 
   4   5  10       34.30       46.46      4.07 o 
   5   5  10      299.25      300.05     13.88 o 
   6   5  10        1.28       10.55      3.73 o 
   7   5  10       29.29       29.97      5.66 o 
   8   5  10        0.15       12.96      7.40 o 
   9   5  10        7.22       10.40      7.52 o 
 -10   6  10        0.01        6.79      6.02 o 
  -9   6  10        0.74        8.33      6.47 o 
  -8   6  10       16.95       35.44      9.55 o 
  -7   6  10       36.89       42.99      9.40 o 
  -6   6  10      185.69      202.78      9.71 o 
  -5   6  10        0.31       21.11      8.94 o 
  -4   6  10       26.91       30.82      9.09 o 
  -3   6  10        6.34        6.32      6.16 o 
  -2   6  10       85.98      104.01      6.63 o 
  -1   6  10      170.14      163.75      5.29 o 
   0   6  10       30.93       46.95      8.09 o 
   1   6  10       79.52       82.10      6.40 o 
   2   6  10      379.69      379.38     13.21 o 
   3   6  10       12.96       26.10      8.73 o 
   4   6  10        9.72       10.26      6.93 o 
   5   6  10      157.14      155.30     12.10 o 
   6   6  10      106.76       87.42      7.70 o 
   7   6  10        9.16        2.81      9.48 o 
   8   6  10      141.38      147.10     14.41 o 
 -10   7  10       32.77       36.37      6.23 o 
  -9   7  10      431.13      437.21      7.03 o 
  -8   7  10       11.56       28.35      9.71 o 
  -7   7  10      103.61       93.53      9.71 o 
  -6   7  10      298.14      307.56      7.70 o 
  -5   7  10        0.11        6.32      9.09 o 
  -4   7  10      269.00      267.80      7.40 o 
  -3   7  10       33.35       31.13      9.09 o 
  -2   7  10        0.57       19.57      9.25 o 
  -1   7  10       69.13       65.95      6.47 o 
   0   7  10       28.74       46.38      6.32 o 
   1   7  10        0.24       20.64     10.55 o 
   2   7  10       14.13       24.58      6.37 o 
   3   7  10        0.45       -4.31      9.25 o 
   4   7  10       59.83       59.16      5.61 o 
   5   7  10      279.83      270.15      6.32 o 
   6   7  10        6.81       13.24      6.55 o 
   7   7  10       16.79       20.66      7.13 o 
   8   7  10       14.04        9.02     12.25 o 
  -9   8  10      164.95      132.94      9.23 o 
  -8   8  10       71.93       89.66      7.30 o 
  -7   8  10        2.99       -3.85     10.02 o 
  -6   8  10      254.95      235.60     10.17 o 
  -5   8  10       49.17       76.73      9.40 o 
  -4   8  10       28.31       42.07      6.63 o 
  -3   8  10      169.22      144.38      9.55 o 
  -2   8  10      582.98      574.43     10.32 o 
  -1   8  10       24.36       23.42      8.94 o 
   0   8  10       13.28       15.20      6.37 o 
   1   8  10        0.31        4.28      6.43 o 
   2   8  10       24.30       36.05      6.54 o 
   3   8  10      575.15      564.34     24.04 o 
   4   8  10        9.85        6.52      4.79 o 
   5   8  10       26.25       34.01      5.87 o 
   6   8  10       86.48      100.22      6.17 o 
   7   8  10      102.12      111.21      6.46 o 
  -9   9  10       12.02       10.25      6.25 o 
  -8   9  10       35.54       44.79      7.41 o 
  -7   9  10        0.56       11.17      7.08 o 
  -6   9  10       37.45       57.32      7.24 o 
  -5   9  10        2.84       -6.16      7.09 o 
  -4   9  10       64.13       73.04      9.55 o 
  -3   9  10       24.89       28.66      6.47 o 
  -2   9  10       44.84       54.39      8.94 o 
  -1   9  10       17.12       22.75      5.65 o 
   0   9  10       15.62       16.17      5.27 o 
   1   9  10        0.69       -9.70     18.80 o 
   2   9  10      106.67      123.22     12.33 o 
   3   9  10      166.91      155.36      6.09 o 
   4   9  10        9.03       12.00      7.16 o 
   5   9  10       59.64       71.12     16.41 o 
   6   9  10       10.08        8.22      6.86 o 
  -8  10  10       68.22       75.16      5.11 o 
  -7  10  10       15.86       22.52      6.16 o 
  -6  10  10        9.72       23.30      7.09 o 
  -5  10  10       43.30       41.45      9.86 o 
  -4  10  10       56.81       97.38     10.02 o 
  -3  10  10       55.27       66.72      6.93 o 
  -2  10  10       43.61       50.30      9.63 o 
  -1  10  10       25.89       31.46      5.61 o 
   0  10  10        1.71        6.81      5.38 o 
   1  10  10       57.94       66.95      7.32 o 
   2  10  10       90.40       83.19      6.36 o 
   3  10  10      177.80      168.38      6.46 o 
   4  10  10        2.68        3.07      7.35 o 
   5  10  10       37.97       32.67      7.74 o 
  -6  11  10       52.87       75.76     15.56 o 
  -5  11  10       11.56       18.52      6.28 o 
  -4  11  10        0.42       10.42      7.25 o 
  -3  11  10       13.67        6.26     10.02 o 
  -2  11  10       11.53       26.17     15.18 o 
  -1  11  10      106.74      140.76     14.33 o 
   0  11  10      237.81      245.35      8.81 o 
   1  11  10       33.19       47.73      7.92 o 
   2  11  10       81.10       66.53     12.56 o 
   3  11  10        7.24        4.53      7.46 o 
   4  11  10        0.92       20.99     18.57 o 
  -5  12  10        5.24        6.93     10.94 o 
  -4  12  10       53.93       79.51      7.86 o 
  -3  12  10      133.94      170.57      8.01 o 
  -2  12  10      178.48      219.11     10.94 o 
  -1  12  10      148.73      146.23      8.01 o 
   0  12  10        1.58       16.18      7.40 o 
   1  12  10      210.04      220.50      8.32 o 
  -1 -15  11       24.17       39.26      7.52 o 
   0 -15  11        6.73       29.72     11.33 o 
   1 -15  11        0.36       -6.67     10.63 o 
   2 -15  11      102.36      110.97     14.02 o 
   3 -15  11        4.06       27.58     10.63 o 
  -3 -14  11        2.43       -1.11      7.47 o 
  -2 -14  11        0.32       -3.19      5.17 o 
  -1 -14  11       10.01       24.46      5.90 o 
   0 -14  11       11.62       12.97      7.24 o 
   1 -14  11        7.47       13.24     10.02 o 
   2 -14  11        0.61        6.49      5.96 o 
   3 -14  11       49.70       64.67      5.31 o 
   4 -14  11        0.08       -1.62     11.31 o 
   5 -14  11       43.12       51.06      5.47 o 
  -5 -13  11       63.23       57.62      6.46 o 
  -4 -13  11       42.02       43.46     16.02 o 
  -3 -13  11        0.10        9.03      8.71 o 
  -2 -13  11       71.21       78.04     14.64 o 
  -1 -13  11       26.95       26.57     11.40 o 
   0 -13  11        1.96      -10.25     10.25 o 
   1 -13  11       93.17      103.22      7.08 o 
   2 -13  11       72.96       87.43      5.50 o 
   3 -13  11      309.83      326.76      5.47 o 
   4 -13  11       65.95       83.96     10.35 o 
   5 -13  11       27.07       44.82      8.82 o 
   6 -13  11      450.22      459.63     13.25 o 
  -6 -12  11        7.63       12.05     11.17 o 
  -5 -12  11       33.76       35.87     10.02 o 
  -4 -12  11       22.25       29.80      7.03 o 
  -3 -12  11       17.27       41.79     11.40 o 
  -2 -12  11       36.15       30.36     11.56 o 
  -1 -12  11       20.64       24.30      7.63 o 
   0 -12  11        0.70       -5.64      5.67 o 
   1 -12  11      134.27      148.55     15.72 o 
   2 -12  11       12.66       16.10      4.79 o 
   3 -12  11       36.58       39.19      7.93 o 
   4 -12  11       16.37       10.60      5.51 o 
   5 -12  11       50.18       54.58      5.01 o 
   6 -12  11        3.42        4.29      7.11 o 
   7 -12  11      422.37      417.34     10.84 o 
  -7 -11  11      126.38      125.74      7.95 o 
  -6 -11  11       42.97       46.37      5.95 o 
  -5 -11  11       43.50       48.28      7.03 o 
  -4 -11  11       27.12       51.14      7.16 o 
  -3 -11  11        2.25        6.92      6.69 o 
  -2 -11  11       10.64        8.78      5.42 o 
  -1 -11  11       65.32       69.03      4.70 o 
   0 -11  11       52.78       56.04      5.42 o 
   1 -11  11       11.28       21.33     10.86 o 
   2 -11  11       37.75       42.80      6.78 o 
   3 -11  11       10.20       15.96      5.22 o 
   4 -11  11        0.63       12.13      5.37 o 
   5 -11  11       12.99       16.89      4.77 o 
   6 -11  11       18.23       49.94     12.93 o 
   7 -11  11       19.65       25.28      4.57 o 
   8 -11  11       24.16       39.09     18.69 o 
  -8 -10  11       82.85       83.80     14.33 o 
  -7 -10  11        3.74       10.99      7.35 o 
  -6 -10  11        9.48       12.36      5.67 o 
  -5 -10  11       31.72       39.06      4.79 o 
  -4 -10  11       37.50       46.18      6.70 o 
  -3 -10  11        0.11        7.03      5.22 o 
  -2 -10  11        1.15        5.17      4.46 o 
  -1 -10  11        3.36       20.24     14.18 o 
   0 -10  11       35.31       36.91      9.55 o 
   1 -10  11      281.43      282.24      6.65 o 
   2 -10  11      164.02      157.70      6.37 o 
   3 -10  11       47.73       51.95      6.37 o 
   4 -10  11       22.65       19.50     11.90 o 
   5 -10  11      110.85       90.20      4.82 o 
   6 -10  11       29.68       25.40      4.22 o 
   7 -10  11       93.57      109.00      5.84 o 
   8 -10  11        3.89        4.79      7.04 o 
   9 -10  11      120.04      110.13     13.38 o 
  -8  -9  11       15.85       26.43      7.57 o 
  -7  -9  11       84.83       87.81      7.30 o 
  -6  -9  11       25.69       32.41     14.87 o 
  -5  -9  11        5.03        0.62      6.47 o 
  -4  -9  11        2.34       17.72      6.43 o 
  -3  -9  11        3.92       10.80      4.52 o 
  -2  -9  11       30.82       44.75      5.19 o 
  -1  -9  11        0.65       -6.43      6.43 o 
   0  -9  11      123.12      121.62      5.29 o 
   1  -9  11       39.67       52.30      4.41 o 
   2  -9  11      216.91      217.24     12.94 o 
   3  -9  11      114.81       91.56      4.63 o 
   4  -9  11      201.09      205.93      4.49 o 
   5  -9  11       16.53       26.72      5.06 o 
   6  -9  11       19.27       31.30      5.63 o 
   7  -9  11        7.20       20.77      5.91 o 
   8  -9  11        9.64       14.97     10.38 o 
   9  -9  11      158.85      155.55      7.86 o 
  -9  -8  11       18.30       18.18      7.74 o 
  -8  -8  11       10.41        2.50      7.14 o 
  -7  -8  11       58.90       54.03      6.92 o 
  -6  -8  11       11.55       16.28     11.63 o 
  -5  -8  11      160.73      168.30      8.24 o 
  -4  -8  11       46.59       58.73      6.48 o 
  -3  -8  11       37.88       35.85      5.24 o 
  -2  -8  11      175.36      191.35     24.19 o 
  -1  -8  11        0.58       -0.83      6.26 o 
   0  -8  11       86.55      102.24     17.49 o 
   1  -8  11       15.48       18.86      5.05 o 
   2  -8  11      246.48      196.68      5.93 o 
   3  -8  11       46.47       49.99      5.10 o 
   4  -8  11       51.47       50.86      5.33 o 
   5  -8  11        4.95        9.08      5.19 o 
   6  -8  11        3.47       12.21      4.78 o 
   7  -8  11        4.40       18.36      5.05 o 
   8  -8  11      123.02      141.65      4.65 o 
   9  -8  11      155.89      172.44      6.25 o 
  10  -8  11      115.06      115.56     10.93 o 
 -10  -7  11       12.33       -3.39     13.87 o 
  -9  -7  11        9.79       12.17      7.30 o 
  -8  -7  11       98.87      106.28      7.24 o 
  -7  -7  11        0.03       -4.93      6.54 o 
  -6  -7  11       68.10       78.89      6.65 o 
  -5  -7  11        8.42       17.11      5.78 o 
  -4  -7  11      113.05      109.50     15.25 o 
  -3  -7  11       86.45       78.26      5.42 o 
  -2  -7  11       32.23       27.48      5.08 o 
  -1  -7  11       73.16       54.53      5.27 o 
   0  -7  11      387.24      351.55      5.80 o 
   1  -7  11      718.62      644.92      6.36 o 
   2  -7  11      381.00      310.20     14.10 o 
   3  -7  11       70.06       76.30      6.10 o 
   4  -7  11       94.98       75.03      6.31 o 
   5  -7  11      160.43      160.43     11.70 o 
   6  -7  11       16.45        7.33      6.74 o 
   7  -7  11        7.25       14.89      7.54 o 
   8  -7  11       16.65       28.33      4.30 o 
   9  -7  11      101.84      103.38      5.25 o 
  10  -7  11        0.51        4.68      5.29 o 
 -10  -6  11       23.07       29.12     13.25 o 
  -9  -6  11        6.39        7.63      7.08 o 
  -8  -6  11       37.12       46.44     11.02 o 
  -7  -6  11        3.77        8.90      6.53 o 
  -6  -6  11       10.28        8.15      8.40 o 
  -5  -6  11       11.94       22.42      6.37 o 
  -4  -6  11        0.06        4.39     10.86 o 
  -3  -6  11       24.55       17.30      4.35 o 
  -2  -6  11      779.96      725.24      6.16 o 
  -1  -6  11      606.96      614.19      5.99 o 
   0  -6  11        0.04       -6.16      6.16 o 
   1  -6  11       69.42       87.92      5.01 o 
   2  -6  11        3.07       12.28     12.48 o 
   3  -6  11      133.53      127.53      5.24 o 
   4  -6  11       19.33       23.42      6.21 o 
   5  -6  11       27.63       32.96      5.08 o 
   6  -6  11        0.63        8.32      5.06 o 
   7  -6  11      108.41      111.08      6.91 o 
   8  -6  11        5.36        7.68      6.11 o 
   9  -6  11       58.70       68.44      5.78 o 
  10  -6  11        0.10       12.92      5.90 o 
 -10  -5  11        0.02        9.93      9.78 o 
  -9  -5  11        0.00        3.33      7.73 o 
  -8  -5  11      101.96      107.27      7.14 o 
  -7  -5  11        6.64        4.60      6.48 o 
  -6  -5  11      241.53      219.38     12.48 o 
  -5  -5  11      428.11      404.65      7.19 o 
  -4  -5  11      724.29      713.96     18.49 o 
  -3  -5  11      273.02      267.88     21.49 o 
  -2  -5  11       79.64       90.37      5.50 o 
  -1  -5  11      827.86      735.08     19.80 o 
   0  -5  11      615.55      643.60     21.65 o 
   1  -5  11       91.01       76.50      7.32 o 
   2  -5  11       48.01       59.11      7.09 o 
   3  -5  11      122.05      117.02     15.56 o 
   4  -5  11       12.33       11.97      4.41 o 
   5  -5  11       31.37       27.82      9.97 o 
   6  -5  11       15.45       31.73      6.28 o 
   7  -5  11        5.78       17.24      4.58 o 
   8  -5  11       22.05       48.05      9.12 o 
   9  -5  11        0.01        8.72      5.51 o 
  10  -5  11       51.89       52.86      6.08 o 
 -11  -4  11       15.24        5.86      7.55 o 
 -10  -4  11       20.54       17.54      9.10 o 
  -9  -4  11       16.77       13.91      6.92 o 
  -8  -4  11        0.84        2.91      7.32 o 
  -7  -4  11       21.64       31.57      9.09 o 
  -6  -4  11      256.86      225.50      7.09 o 
  -5  -4  11       97.69       84.73     10.02 o 
  -4  -4  11      219.24      185.96      6.70 o 
  -3  -4  11      492.24      457.46      8.47 o 
  -2  -4  11      111.45      115.98      7.09 o 
  -1  -4  11       20.90       28.98     15.10 o 
   0  -4  11     1370.44     1381.18     67.10 o 
   1  -4  11        2.32       18.46      6.43 o 
   2  -4  11      630.78      656.18      5.99 o 
   3  -4  11        0.49        9.23      7.32 o 
   4  -4  11       85.82       75.17      6.01 o 
   5  -4  11      185.76      131.91      4.11 o 
   6  -4  11       10.73       19.01      4.49 o 
   7  -4  11       11.30       13.58      5.27 o 
   8  -4  11       72.42       92.87     11.96 o 
   9  -4  11       32.82       31.01      4.92 o 
  10  -4  11      120.19      127.07      6.10 o 
 -10  -3  11        4.79        7.48      8.82 o 
  -9  -3  11      295.17      288.58      8.01 o 
  -8  -3  11        0.16        7.66     13.94 o 
  -7  -3  11       14.58        9.00      6.37 o 
  -6  -3  11        0.18        3.69      8.24 o 
  -5  -3  11        0.05       -5.05      5.13 o 
  -4  -3  11      150.55      129.12      7.70 o 
  -3  -3  11        2.65        8.04      6.43 o 
  -2  -3  11      181.24      161.90      5.80 o 
  -1  -3  11     1035.69     1032.63      7.32 o 
   0  -3  11      599.90      549.68     24.27 o 
   1  -3  11       85.43       84.56      8.17 o 
   2  -3  11      404.23      375.99      6.11 o 
   3  -3  11      280.22      265.19     15.25 o 
   4  -3  11        8.54       10.36      3.88 o 
   5  -3  11       61.14       61.87      4.45 o 
   6  -3  11       22.68       25.35      4.45 o 
   7  -3  11       88.17       78.52      5.51 o 
   8  -3  11       59.36       61.13      7.53 o 
   9  -3  11       99.96      106.17     14.31 o 
  10  -3  11       95.57       97.86      5.27 o 
 -10  -2  11       15.12       13.41     12.64 o 
  -9  -2  11       86.47      106.58      8.77 o 
  -8  -2  11       12.36       19.15      9.01 o 
  -7  -2  11       26.21       34.57     12.56 o 
  -6  -2  11       68.80       83.77      7.70 o 
  -5  -2  11      108.44      105.78      6.55 o 
  -4  -2  11       62.62       79.56      6.65 o 
  -3  -2  11       46.12       61.37      6.65 o 
  -2  -2  11       91.64       98.26     11.94 o 
  -1  -2  11      738.77      728.89      6.93 o 
   0  -2  11      475.08      454.75     10.63 o 
   1  -2  11     1359.18     1276.85     30.05 o 
   2  -2  11      336.72      339.40     30.20 o 
   3  -2  11       27.62       25.29      5.27 o 
   4  -2  11      370.80      334.23     10.09 o 
   5  -2  11      340.29      317.65      9.90 o 
   6  -2  11      196.09      187.55      5.42 o 
   7  -2  11       13.65       19.06      8.67 o 
   8  -2  11       86.24       66.97      4.77 o 
   9  -2  11        2.10        8.34      6.46 o 
  10  -2  11       37.81       36.72      6.11 o 
 -11  -1  11        8.44       11.09     21.42 o 
 -10  -1  11      138.51      148.08     10.94 o 
  -9  -1  11        7.79       16.33      6.81 o 
  -8  -1  11        1.76        1.16      8.78 o 
  -7  -1  11      126.82      146.59      6.81 o 
  -6  -1  11      114.52       91.13      6.43 o 
  -5  -1  11      162.26      184.90      5.63 o 
  -4  -1  11      228.20      199.68      9.25 o 
  -3  -1  11      454.97      418.30     12.56 o 
  -2  -1  11       92.72      125.47     11.79 o 
  -1  -1  11       37.91       25.83      5.32 o 
   0  -1  11        4.39        7.93      6.93 o 
   1  -1  11      485.95      481.70     27.43 o 
   2  -1  11        0.80       11.51      8.94 o 
   3  -1  11       36.76       65.15     23.27 o 
   4  -1  11       32.36       24.42      5.10 o 
   5  -1  11        0.60       -4.19      4.24 o 
   6  -1  11      131.21      111.23      6.24 o 
   7  -1  11        7.21       13.98      3.70 o 
   8  -1  11       69.67       78.68      7.49 o 
   9  -1  11       70.74      101.10      4.97 o 
  10  -1  11       38.12       43.15      6.14 o 
 -11   0  11       75.66       64.56     15.72 o 
 -10   0  11      160.42      167.65     11.25 o 
  -9   0  11       48.71       31.90      9.86 o 
  -8   0  11       27.50       44.33      6.59 o 
  -7   0  11      162.79      187.19     16.80 o 
  -6   0  11       88.57       74.93      6.37 o 
  -5   0  11       62.94       85.86      5.27 o 
  -4   0  11       46.91       47.28      9.94 o 
  -3   0  11       18.82       27.42      7.40 o 
  -2   0  11       20.84       23.91      6.53 o 
  -1   0  11     1834.57     1796.53     31.05 o 
   0   0  11      301.26      287.10      5.92 o 
   1   0  11      344.30      331.72     15.49 o 
   2   0  11       77.61       72.57      6.48 o 
   3   0  11      467.70      462.71     27.12 o 
   4   0  11      512.32      439.91      5.16 o 
   5   0  11      211.93      195.53      5.66 o 
   6   0  11        8.86       10.35      8.54 o 
   7   0  11       73.21       70.67      5.34 o 
   8   0  11       10.78       31.37      8.77 o 
   9   0  11       10.36       21.80      4.38 o 
  10   0  11       48.70       70.14      6.16 o 
 -11   1  11      197.02      191.82      6.89 o 
 -10   1  11       87.57       77.04     10.63 o 
  -9   1  11       83.91       81.67     10.17 o 
  -8   1  11       62.02       57.46      6.70 o 
  -7   1  11      124.75      116.72      5.72 o 
  -6   1  11        0.37       -4.19      5.10 o 
  -5   1  11        8.09        6.00     10.25 o 
  -4   1  11      100.55       99.59     15.64 o 
  -3   1  11       65.29       65.26      6.59 o 
  -2   1  11       95.15      104.73      5.47 o 
  -1   1  11       36.91       48.63      6.37 o 
   0   1  11      209.43      214.32      5.86 o 
   1   1  11      608.25      618.00     25.19 o 
   2   1  11      931.86      800.00     35.44 o 
   3   1  11        0.11        1.67     10.63 o 
   4   1  11      555.15      554.31      5.57 o 
   5   1  11       65.57       60.73      4.54 o 
   6   1  11      153.34      142.80      4.36 o 
   7   1  11       77.06       88.87      6.73 o 
   8   1  11        9.40        8.09      5.57 o 
   9   1  11        0.54       -2.75      5.81 o 
  10   1  11       28.87       17.66      5.38 o 
 -11   2  11       21.49       18.02     10.40 o 
 -10   2  11      133.50      132.82     13.10 o 
  -9   2  11       26.57       13.41      9.86 o 
  -8   2  11        4.84       20.65      9.55 o 
  -7   2  11       18.44       23.85      5.44 o 
  -6   2  11      163.85      164.76      6.70 o 
  -5   2  11       13.03       15.96      4.41 o 
  -4   2  11        1.22       16.67      6.05 o 
  -3   2  11      140.13      151.86      5.53 o 
  -2   2  11      251.97      235.69      5.01 o 
  -1   2  11      316.73      289.92     21.57 o 
   0   2  11      443.32      410.15      7.03 o 
   1   2  11      115.88      100.68      6.43 o 
   2   2  11       83.15       85.29      7.32 o 
   3   2  11      513.43      458.51      9.64 o 
   4   2  11       93.60       98.34      4.10 o 
   5   2  11       22.43       30.40      6.37 o 
   6   2  11        4.53        8.79      9.99 o 
   7   2  11       86.54       96.04      5.24 o 
   8   2  11        8.25        5.68      8.89 o 
   9   2  11        0.20        5.19      7.24 o 
  10   2  11       55.66       63.91      6.37 o 
 -11   3  11      105.81      117.17      9.75 o 
 -10   3  11       29.31       24.65     10.63 o 
  -9   3  11        1.18       13.10      9.86 o 
  -8   3  11      300.12      280.13     10.63 o 
  -7   3  11        2.87       12.33      9.40 o 
  -6   3  11       15.77       16.63      4.63 o 
  -5   3  11       13.66        8.34      7.32 o 
  -4   3  11       45.09       58.02      5.05 o 
  -3   3  11       41.14       38.56      6.86 o 
  -2   3  11      340.76      300.29      6.64 o 
  -1   3  11      144.96      146.88      6.78 o 
   0   3  11        6.70        8.94      9.09 o 
   1   3  11       55.12       69.28     16.41 o 
   2   3  11      251.61      255.28      4.85 o 
   3   3  11        0.00        9.00      4.59 o 
   4   3  11        1.31       10.91      4.98 o 
   5   3  11      191.37      192.87      4.80 o 
   6   3  11       23.73       28.81      5.88 o 
   7   3  11        0.16        6.93      4.60 o 
   8   3  11       34.18       38.68     12.42 o 
   9   3  11       33.88       38.82      5.30 o 
 -10   4  11       71.54       96.30     10.48 o 
  -9   4  11       61.24       71.80     10.17 o 
  -8   4  11        6.33       19.26      6.78 o 
  -7   4  11      182.73      190.30      9.55 o 
  -6   4  11       85.16       95.07      9.55 o 
  -5   4  11        0.00       12.37      9.17 o 
  -4   4  11       16.46       22.27      5.93 o 
  -3   4  11      163.15      162.59      8.94 o 
  -2   4  11      177.71      170.92     10.48 o 
  -1   4  11       13.49       25.14      4.90 o 
   0   4  11      125.90      135.97     24.81 o 
   1   4  11      728.95      780.18      9.01 o 
   2   4  11      104.47      101.08      6.50 o 
   3   4  11        0.90       10.90      4.36 o 
   4   4  11       59.22       68.72      5.08 o 
   5   4  11      148.06      145.23      7.21 o 
   6   4  11        3.78       20.28      5.49 o 
   7   4  11       24.91       18.84      6.29 o 
   8   4  11       26.87       35.30      5.14 o 
   9   4  11       91.67       86.07      7.79 o 
 -10   5  11       12.74       23.30      7.45 o 
  -9   5  11       11.16       23.11     10.48 o 
  -8   5  11        6.92       15.25      9.86 o 
  -7   5  11        1.20       17.72      9.55 o 
  -6   5  11        0.01       24.50      9.09 o 
  -5   5  11        7.66       16.18      6.32 o 
  -4   5  11      297.63      301.11      5.17 o 
  -3   5  11       64.97       64.37      6.26 o 
  -2   5  11        2.65        8.16      4.85 o 
  -1   5  11       72.18       76.24      9.94 o 
   0   5  11       45.23       59.21      6.05 o 
   1   5  11       83.04       67.76      6.21 o 
   2   5  11       18.77       16.88     12.18 o 
   3   5  11      167.42      153.80      4.28 o 
   4   5  11        2.24        3.37      4.93 o 
   5   5  11       13.03       22.63      5.37 o 
   6   5  11       32.18       19.26      5.60 o 
   7   5  11        7.97       30.11     11.94 o 
   8   5  11        0.12        6.90      7.35 o 
 -10   6  11        3.08       17.50      6.15 o 
  -9   6  11       49.92       53.62     10.63 o 
  -8   6  11       52.67       82.74     10.17 o 
  -7   6  11       91.06       95.84      9.86 o 
  -6   6  11        8.32       27.89      9.09 o 
  -5   6  11       30.73       33.28      6.63 o 
  -4   6  11      173.33      181.36      6.93 o 
  -3   6  11       43.65       56.86      9.55 o 
  -2   6  11        6.59       -8.78      8.78 o 
  -1   6  11       58.05       74.06      5.21 o 
   0   6  11       39.39       38.84      6.26 o 
   1   6  11       51.87       63.35      8.90 o 
   2   6  11        4.63       11.18      5.21 o 
   3   6  11       22.33       26.46      4.49 o 
   4   6  11      121.61      125.27      8.72 o 
   5   6  11      112.68      113.34      7.86 o 
   6   6  11       27.66       15.88     10.48 o 
   7   6  11       55.51       71.85     11.33 o 
   8   6  11        3.90       11.56      7.63 o 
  -9   7  11        1.79       -1.32      6.04 o 
  -8   7  11        2.33        4.62     10.32 o 
  -7   7  11       28.16       26.97     10.02 o 
  -6   7  11        2.11       12.33      9.40 o 
  -5   7  11      183.66      200.93      9.86 o 
  -4   7  11      205.83      151.31      9.86 o 
  -3   7  11       25.77       30.51      6.63 o 
  -2   7  11       57.00       65.64      6.47 o 
  -1   7  11        6.66       29.89      8.78 o 
   0   7  11       79.71       81.67      8.94 o 
   1   7  11      145.35      155.70      5.53 o 
   2   7  11        6.23        9.20      6.59 o 
   3   7  11      112.37      112.20      6.86 o 
   4   7  11      228.75      234.76     13.87 o 
   5   7  11       59.59       78.37     14.25 o 
   6   7  11       58.46       54.44      9.55 o 
   7   7  11       46.65       49.28     12.10 o 
  -9   8  11        0.01        1.31      6.40 o 
  -8   8  11      183.80      208.48     11.09 o 
  -7   8  11       33.24       37.29      7.09 o 
  -6   8  11      228.90      207.25     10.63 o 
  -5   8  11       60.02       67.80      9.71 o 
  -4   8  11       55.09       55.78      9.55 o 
  -3   8  11       63.16       81.05      9.55 o 
  -2   8  11        3.72        8.32      9.25 o 
  -1   8  11        6.61       12.94      6.32 o 
   0   8  11      103.13       85.90     14.48 o 
   1   8  11       17.19       12.54      5.19 o 
   2   8  11        0.99       10.71     10.09 o 
   3   8  11       35.61       49.80     15.41 o 
   4   8  11       11.89       33.49      7.14 o 
   5   8  11       11.50        5.66     17.03 o 
   6   8  11       65.31       71.51      7.63 o 
  -8   9  11       25.57       24.57      7.78 o 
  -7   9  11       95.29      117.26      7.86 o 
  -6   9  11       21.31       12.79     10.17 o 
  -5   9  11        1.87        0.15      9.86 o 
  -4   9  11       83.03      101.85      7.24 o 
  -3   9  11       67.84       75.96      9.86 o 
  -2   9  11       29.15       14.48      6.93 o 
  -1   9  11       45.48       47.83      6.97 o 
   0   9  11       47.06       28.89      6.81 o 
   1   9  11      129.28      123.74      7.09 o 
   2   9  11       84.60       96.86      7.19 o 
   3   9  11        2.90       10.63      6.97 o 
   4   9  11       88.57      100.89      7.46 o 
   5   9  11        0.01       -1.63      6.10 o 
  -7  10  11        6.28       14.69      7.73 o 
  -6  10  11        0.59        7.24     10.63 o 
  -5  10  11        5.07       27.74     10.17 o 
  -4  10  11       53.48       38.83      7.24 o 
  -3  10  11       74.73       51.77     10.17 o 
  -2  10  11       63.22       50.38      6.06 o 
  -1  10  11      290.39      310.96     15.56 o 
   0  10  11      294.44      282.12      7.65 o 
   1  10  11       10.92        7.29      7.24 o 
   2  10  11      277.46      274.57     21.03 o 
   3  10  11        3.33       32.86     19.95 o 
   4  10  11      190.66      196.18     27.81 o 
  -5  11  11       77.21       88.10      8.78 o 
  -4  11  11        0.30        8.48      6.46 o 
  -3  11  11       13.43       30.84      6.30 o 
  -2  11  11       42.36       62.13      8.17 o 
  -1  11  11       12.97       15.50      9.40 o 
   0  11  11        1.99       -4.09      8.18 o 
   1  11  11       16.39       18.37      6.56 o 
   2  11  11        0.66        1.92      8.33 o 
  -2 -14  12       22.07       32.33      6.16 o 
  -1 -14  12       92.36       98.16     10.55 o 
   0 -14  12       32.39        4.47      7.41 o 
   1 -14  12       34.29       40.38      6.09 o 
   2 -14  12        8.86       21.11      7.09 o 
   3 -14  12       53.55       67.02      7.15 o 
   4 -14  12       27.62       36.57      7.94 o 
  -4 -13  12       13.26       19.28     13.10 o 
  -3 -13  12       51.29       37.73     10.63 o 
  -2 -13  12       77.70       78.64      6.10 o 
  -1 -13  12      158.13      155.18      6.09 o 
   0 -13  12        4.43       30.17      7.03 o 
   1 -13  12       36.74       32.31      5.95 o 
   2 -13  12      118.42      140.62      8.32 o 
   3 -13  12        2.97       -3.45      5.04 o 
   4 -13  12       23.60       23.15      5.78 o 
   5 -13  12       33.08       36.02     11.25 o 
   6 -13  12        4.54        4.93     10.94 o 
  -5 -12  12        1.48        8.31     15.49 o 
  -4 -12  12        0.70        3.64      7.30 o 
  -3 -12  12        3.67       12.23      7.03 o 
  -2 -12  12        7.31       13.89      5.72 o 
  -1 -12  12       28.09       29.68      6.76 o 
   0 -12  12      322.63      314.74      6.29 o 
   1 -12  12      139.00      137.53      7.03 o 
   2 -12  12       82.17       99.61      4.85 o 
   3 -12  12      266.57      232.37      7.03 o 
   4 -12  12       45.85       49.70      6.44 o 
   5 -12  12        5.76       21.61      5.93 o 
   6 -12  12      136.25      144.02     13.57 o 
   7 -12  12        5.21       -0.84      7.36 o 
  -6 -11  12       64.72       62.02      7.32 o 
  -5 -11  12        5.78       10.18      8.94 o 
  -4 -11  12        7.26       21.42     15.02 o 
  -3 -11  12        0.58        0.92     12.02 o 
  -2 -11  12       64.51       68.58      9.25 o 
  -1 -11  12       11.88       27.34     13.79 o 
   0 -11  12      209.26      201.96      8.01 o 
   1 -11  12       70.31       62.55      5.33 o 
   2 -11  12       13.65       31.01      5.30 o 
   3 -11  12       68.00       79.30     17.87 o 
   4 -11  12      103.12      118.90      5.69 o 
   5 -11  12       21.36       19.93      6.74 o 
   6 -11  12       24.07       18.41      7.17 o 
   7 -11  12       39.19       40.82      6.08 o 
  -7 -10  12        0.30        1.32      7.41 o 
  -6 -10  12        4.59        6.65      7.24 o 
  -5 -10  12        1.40        4.70      8.55 o 
  -4 -10  12        1.44       10.09      9.48 o 
  -3 -10  12       12.92       24.23      6.64 o 
  -2 -10  12      135.98      148.58     21.80 o 
  -1 -10  12      112.06      128.19      5.69 o 
   0 -10  12       34.30       44.98      6.48 o 
   1 -10  12       41.87       38.66     20.57 o 
   2 -10  12       17.30       11.08      7.63 o 
   3 -10  12       11.41       10.15      5.19 o 
   4 -10  12       51.68       44.06      5.37 o 
   5 -10  12       43.03       45.95      7.95 o 
   6 -10  12      145.59      153.19     10.43 o 
   7 -10  12       84.09       76.31      9.12 o 
   8 -10  12       49.59       46.73      4.83 o 
  -8  -9  12       40.13       57.39      7.74 o 
  -7  -9  12      100.25      101.66      7.41 o 
  -6  -9  12       13.51       33.88      6.97 o 
  -5  -9  12       28.74       43.26      5.53 o 
  -4  -9  12       29.14       35.44     12.79 o 
  -3  -9  12       23.30       25.45      5.24 o 
  -2  -9  12       45.19       35.53      5.55 o 
  -1  -9  12       10.81        4.57      6.37 o 
   0  -9  12       43.53       57.04      5.30 o 
   1  -9  12       54.27       54.04      5.16 o 
   2  -9  12        0.96       -0.12      9.32 o 
   3  -9  12        5.52       11.91      9.17 o 
   4  -9  12       11.75       12.51      9.11 o 
   5  -9  12       14.73        9.12      5.43 o 
   6  -9  12        1.67       13.73      4.69 o 
   7  -9  12       61.42       54.21      5.08 o 
   8  -9  12        6.63       11.68      6.25 o 
   9  -9  12       49.28       36.99      4.90 o 
  -9  -8  12        2.77       11.79      7.84 o 
  -8  -8  12        7.01        0.71      8.09 o 
  -7  -8  12        1.94        8.55      7.03 o 
  -6  -8  12        5.19       13.60      5.56 o 
  -5  -8  12       29.17       28.64      7.94 o 
  -4  -8  12        3.73       -4.82      5.24 o 
  -3  -8  12       12.69        4.01      6.37 o 
  -2  -8  12       47.48       47.73      6.26 o 
  -1  -8  12      424.44      366.67      7.03 o 
   0  -8  12      147.94      136.45     11.71 o 
   1  -8  12       13.77       34.77     11.94 o 
   2  -8  12       50.55       44.05      5.13 o 
   3  -8  12       28.82       33.02      4.52 o 
   4  -8  12       11.83       11.62      5.18 o 
   5  -8  12       24.47       21.92      4.69 o 
   6  -8  12       43.28       56.17      5.40 o 
   7  -8  12       36.02       46.11      5.13 o 
   8  -8  12       25.67       28.70     12.32 o 
   9  -8  12       81.91       70.00      5.38 o 
  -9  -7  12       10.14       16.27     10.63 o 
  -8  -7  12        4.38        2.31      7.30 o 
  -7  -7  12        2.98        7.19     15.64 o 
  -6  -7  12        7.48       16.30      6.70 o 
  -5  -7  12       32.38       31.32      5.43 o 
  -4  -7  12      325.56      296.61      8.47 o 
  -3  -7  12      132.98      132.90      5.47 o 
  -2  -7  12      544.25      523.30     13.25 o 
  -1  -7  12      208.96      192.24      4.90 o 
   0  -7  12        2.16       23.04     14.25 o 
   1  -7  12      599.63      564.47      5.61 o 
   2  -7  12        2.04        3.16      7.32 o 
   3  -7  12       27.82       29.26      9.09 o 
   4  -7  12        0.64        0.93      5.10 o 
   5  -7  12        4.12        8.14      4.02 o 
   6  -7  12       12.17       17.29      4.23 o 
   7  -7  12        7.63       44.81      5.57 o 
   8  -7  12       59.24       66.99      6.67 o 
   9  -7  12       20.99       29.35      5.90 o 
  -9  -6  12       16.30       24.58      9.04 o 
  -8  -6  12       16.14       15.69      7.77 o 
  -7  -6  12      100.81      108.82      7.03 o 
  -6  -6  12       12.18       16.27      6.59 o 
  -5  -6  12        6.56        3.78      6.59 o 
  -4  -6  12      876.72      892.85     16.80 o 
  -3  -6  12      127.36      140.50      6.43 o 
  -2  -6  12      180.66      163.46      5.51 o 
  -1  -6  12      173.68      179.13      5.63 o 
   0  -6  12      562.60      565.11     32.74 o 
   1  -6  12       74.64       58.31      4.41 o 
   2  -6  12       80.97       93.29      8.78 o 
   3  -6  12       17.27       24.62      4.41 o 
   4  -6  12       31.21       42.65     11.17 o 
   5  -6  12       32.85       54.36     15.83 o 
   6  -6  12       41.96       67.89      8.66 o 
   7  -6  12        9.46        7.66      4.24 o 
   8  -6  12       56.15       65.28      4.93 o 
   9  -6  12       26.40       28.93     10.18 o 
  10  -6  12      126.83      108.64     10.46 o 
 -10  -5  12       45.53       37.09      8.84 o 
  -9  -5  12        0.00       -5.68      7.96 o 
  -8  -5  12        0.02       15.58      6.97 o 
  -7  -5  12        1.26       -6.54      6.54 o 
  -6  -5  12      253.40      245.84      7.47 o 
  -5  -5  12      161.21      150.50      5.84 o 
  -4  -5  12      432.39      381.63     23.11 o 
  -3  -5  12       52.01       63.98      6.21 o 
  -2  -5  12        3.03       -1.68      6.47 o 
  -1  -5  12      159.63      131.63      4.74 o 
   0  -5  12       14.19       22.88      6.21 o 
   1  -5  12      601.61      525.91     32.82 o 
   2  -5  12       87.06       83.24      5.16 o 
   3  -5  12       47.25       60.57      4.98 o 
   4  -5  12        1.12        3.74     10.55 o 
   5  -5  12        1.90        2.51      6.29 o 
   6  -5  12       10.85       10.81      4.55 o 
   7  -5  12       14.37       20.65     15.73 o 
   8  -5  12       23.25       26.50      5.45 o 
   9  -5  12        0.45       14.43      5.78 o 
  10  -5  12        0.04        7.32      5.32 o 
 -10  -4  12       13.64       14.56      9.53 o 
  -9  -4  12      164.14      165.82      7.79 o 
  -8  -4  12       91.90       94.02      7.69 o 
  -7  -4  12       52.13       64.25      6.70 o 
  -6  -4  12      230.36      240.94      8.47 o 
  -5  -4  12        8.20        1.15      5.70 o 
  -4  -4  12       26.41       21.48      6.26 o 
  -3  -4  12      797.59      749.51      6.70 o 
  -2  -4  12       22.68       23.33      5.27 o 
  -1  -4  12      368.60      346.74      5.28 o 
   0  -4  12       35.53       48.09      4.36 o 
   1  -4  12       51.50       45.21      6.63 o 
   2  -4  12        1.44       25.11     12.64 o 
   3  -4  12        1.49       -0.14     12.56 o 
   4  -4  12      468.35      429.75     32.51 o 
   5  -4  12      234.03      207.03      5.57 o 
   6  -4  12       14.58       32.57     12.51 o 
   7  -4  12       28.68       34.28      4.99 o 
   8  -4  12        5.05       11.13      9.91 o 
   9  -4  12        0.69        5.80      5.84 o 
  10  -4  12      216.42      214.66      6.55 o 
 -10  -3  12        0.06       10.02      9.15 o 
  -9  -3  12      167.79      186.18      9.15 o 
  -8  -3  12        0.00        4.79      7.15 o 
  -7  -3  12       42.88       66.15      9.09 o 
  -6  -3  12       20.32       21.59      5.22 o 
  -5  -3  12       92.09      102.94      6.59 o 
  -4  -3  12      168.20      190.04      5.01 o 
  -3  -3  12        9.95       13.72      6.21 o 
  -2  -3  12      136.47      147.89      8.63 o 
  -1  -3  12        8.16       28.25      8.63 o 
   0  -3  12      321.21      320.41      5.17 o 
   1  -3  12      375.15      381.08      6.07 o 
   2  -3  12      271.14      249.85      5.55 o 
   3  -3  12      556.52      515.91      7.03 o 
   4  -3  12      191.44      202.26      8.86 o 
   5  -3  12       48.85       37.72      4.50 o 
   6  -3  12      316.08      286.14      4.93 o 
   7  -3  12       31.37       43.46      3.82 o 
   8  -3  12      218.86      224.65      9.99 o 
   9  -3  12        3.18       12.82      7.76 o 
  10  -3  12        9.43       18.18      8.68 o 
 -10  -2  12        0.09       10.17     13.10 o 
  -9  -2  12        0.01        8.21      9.86 o 
  -8  -2  12       30.16       34.78      7.63 o 
  -7  -2  12        0.54        4.61      6.59 o 
  -6  -2  12      526.92      487.97     10.25 o 
  -5  -2  12        0.72       -5.55      6.78 o 
  -4  -2  12      556.02      504.27      9.40 o 
  -3  -2  12      408.71      402.98     18.88 o 
  -2  -2  12      381.71      367.86      8.63 o 
  -1  -2  12       65.06       71.96      6.37 o 
   0  -2  12      282.07      255.28      6.75 o 
   1  -2  12      237.73      224.19      5.12 o 
   2  -2  12       48.63       45.82     12.79 o 
   3  -2  12       40.49       41.54      5.93 o 
   4  -2  12       65.41       61.15      4.51 o 
   5  -2  12        1.14        5.89      5.07 o 
   6  -2  12       89.67      100.26      5.21 o 
   7  -2  12       12.75       13.04      4.08 o 
   8  -2  12        0.52        6.67      3.82 o 
   9  -2  12        4.30       15.41      4.47 o 
  10  -2  12       65.34       63.07      6.32 o 
 -10  -1  12      249.98      257.02     11.86 o 
  -9  -1  12        1.24        9.70      7.65 o 
  -8  -1  12       18.43       27.59      6.70 o 
  -7  -1  12       58.37       53.84      6.65 o 
  -6  -1  12      111.68      128.83      6.70 o 
  -5  -1  12      263.84      270.46      7.09 o 
  -4  -1  12      594.07      544.49     16.26 o 
  -3  -1  12       20.09       19.64      4.98 o 
  -2  -1  12       41.29       34.63      5.16 o 
  -1  -1  12     1190.28     1147.49      7.43 o 
   0  -1  12     1219.07     1181.12     23.27 o 
   1  -1  12      793.47      698.14     47.54 o 
   2  -1  12      502.85      456.60     27.04 o 
   3  -1  12       30.04       21.64      6.10 o 
   4  -1  12     1243.01     1129.31     15.69 o 
   5  -1  12      429.55      415.65     14.54 o 
   6  -1  12       33.16       27.95      8.80 o 
   7  -1  12       39.87       39.66      4.15 o 
   8  -1  12        5.95       11.53      9.26 o 
   9  -1  12       67.59       52.84      4.56 o 
  10  -1  12        8.31       13.95      8.48 o 
 -10   0  12        0.02        5.39     12.94 o 
  -9   0  12        3.47        3.08      6.86 o 
  -8   0  12      332.94      323.67     21.19 o 
  -7   0  12       54.00       53.94      6.55 o 
  -6   0  12       26.47       34.07      6.43 o 
  -5   0  12       15.94       13.22      5.21 o 
  -4   0  12      230.06      235.35      5.70 o 
  -3   0  12      238.54      266.91      6.70 o 
  -2   0  12      139.83      142.12     15.79 o 
  -1   0  12      154.67      160.28      6.43 o 
   0   0  12       22.41       31.01      5.13 o 
   1   0  12       36.03       52.57      4.47 o 
   2   0  12      209.46      212.27      4.90 o 
   3   0  12       22.25       11.53      6.21 o 
   4   0  12       65.35       57.47      5.22 o 
   5   0  12       51.59       64.39     10.35 o 
   6   0  12      459.80      460.04     16.36 o 
   7   0  12       44.15       56.71      6.47 o 
   8   0  12       30.43       32.06      5.60 o 
   9   0  12        5.97       11.62      5.01 o 
  10   0  12        0.31        7.73      7.62 o 
 -10   1  12        5.02       23.88     12.64 o 
  -9   1  12       26.92       29.74     10.17 o 
  -8   1  12       14.33       15.07      7.70 o 
  -7   1  12       12.49       11.28      6.48 o 
  -6   1  12        0.23        6.41      6.43 o 
  -5   1  12       17.75       16.02      5.24 o 
  -4   1  12       23.66       16.46      6.31 o 
  -3   1  12      508.07      433.74      8.40 o 
  -2   1  12      583.71      494.78     16.33 o 
  -1   1  12       14.97       28.54      4.36 o 
   0   1  12     1351.98     1279.55     12.56 o 
   1   1  12      160.00      157.54      7.63 o 
   2   1  12      173.80      164.58      6.32 o 
   3   1  12      637.87      633.70      7.30 o 
   4   1  12      317.66      292.98      6.38 o 
   5   1  12      135.99      129.57      4.94 o 
   6   1  12        1.27        9.62      5.72 o 
   7   1  12       34.00       35.89      4.37 o 
   8   1  12        8.59       16.94      6.32 o 
   9   1  12        2.07        1.49      5.20 o 
 -10   2  12      100.93       89.52     11.09 o 
  -9   2  12      138.67      139.29     10.63 o 
  -8   2  12       24.75       22.50      9.86 o 
  -7   2  12       34.67       39.58      6.70 o 
  -6   2  12        2.20        3.48      6.43 o 
  -5   2  12       59.26       68.67      5.07 o 
  -4   2  12        4.00       15.88      8.01 o 
  -3   2  12      592.52      558.29     20.11 o 
  -2   2  12       22.17       26.17      6.26 o 
  -1   2  12       53.11       45.62      4.98 o 
   0   2  12       68.76       55.06      5.07 o 
   1   2  12      453.25      423.70     17.33 o 
   2   2  12      127.92      117.14      5.13 o 
   3   2  12      720.62      674.41     18.84 o 
   4   2  12       16.98       23.96      7.90 o 
   5   2  12       57.03       59.26      7.07 o 
   6   2  12      259.43      239.01      4.60 o 
   7   2  12        5.84       16.26      4.73 o 
   8   2  12        3.92       18.37     11.59 o 
   9   2  12        1.47       12.10      7.43 o 
 -10   3  12       70.18       86.90     10.94 o 
  -9   3  12       46.90       64.10     10.32 o 
  -8   3  12        0.35        4.31      9.71 o 
  -7   3  12       11.80       25.73      9.40 o 
  -6   3  12       69.34       66.79      6.59 o 
  -5   3  12      104.09      125.90     18.57 o 
  -4   3  12       50.74       57.75     22.34 o 
  -3   3  12      278.90      278.36     16.33 o 
  -2   3  12      222.88      203.66     17.41 o 
  -1   3  12      516.03      521.12     13.64 o 
   0   3  12        1.25       -1.57     19.80 o 
   1   3  12      225.16      211.88     23.73 o 
   2   3  12       15.47       18.13      6.10 o 
   3   3  12      160.51      158.91      9.89 o 
   4   3  12       29.30       31.64     10.36 o 
   5   3  12      217.87      206.94      6.28 o 
   6   3  12        0.97       -0.50      5.88 o 
   7   3  12       42.13       50.67      6.97 o 
   8   3  12      105.40      112.79      6.02 o 
   9   3  12       35.69       38.98      6.29 o 
 -10   4  12       54.09       76.73     11.25 o 
  -9   4  12        9.08      -10.63     10.63 o 
  -8   4  12       35.40       40.99      9.86 o 
  -7   4  12        5.49       44.84      9.86 o 
  -6   4  12      167.73      179.66      9.71 o 
  -5   4  12       16.68       19.79      6.37 o 
  -4   4  12      136.51      122.42     13.64 o 
  -3   4  12       17.67       20.43     10.09 o 
  -2   4  12        0.05        7.30      6.21 o 
  -1   4  12        3.04       -4.07      4.98 o 
   0   4  12       16.18       25.67      9.71 o 
   1   4  12       44.50       46.52      6.32 o 
   2   4  12       22.09       23.46      5.09 o 
   3   4  12      110.93      106.56      4.16 o 
   4   4  12       83.99       82.21      4.26 o 
   5   4  12        4.71        5.33      4.60 o 
   6   4  12        0.27       -2.67      7.58 o 
   7   4  12       57.88       61.80      6.86 o 
   8   4  12        1.46       15.96      4.70 o 
 -10   5  12       21.64       30.05     11.40 o 
  -9   5  12       24.27       26.35      7.70 o 
  -8   5  12        2.23       20.19     10.02 o 
  -7   5  12        0.23       17.57      9.86 o 
  -6   5  12       29.02       14.95      9.71 o 
  -5   5  12       61.82       77.81      6.63 o 
  -4   5  12        3.51        8.02      8.55 o 
  -3   5  12       13.01       24.43      9.86 o 
  -2   5  12       13.46       12.93      6.48 o 
  -1   5  12        0.85       12.08      5.78 o 
   0   5  12       13.31       19.42     12.02 o 
   1   5  12      433.72      452.80      6.97 o 
   2   5  12       49.33       55.53      5.27 o 
   3   5  12       97.22      113.56      5.52 o 
   4   5  12       77.06       71.13      7.61 o 
   5   5  12       33.40       42.89      5.54 o 
   6   5  12        9.37       15.53      4.99 o 
   7   5  12       13.47       -2.02      5.99 o 
   8   5  12       20.67       10.02      7.74 o 
  -9   6  12      121.96      128.97     11.40 o 
  -8   6  12       61.02       65.49      7.55 o 
  -7   6  12        3.41       16.33     10.02 o 
  -6   6  12        3.38       -2.62     10.02 o 
  -5   6  12        1.48        2.93      9.40 o 
  -4   6  12        3.85        4.62      9.40 o 
  -3   6  12       34.52       24.81      6.93 o 
  -2   6  12      228.42      241.48      5.07 o 
  -1   6  12        9.20       20.50      4.41 o 
   0   6  12       44.18       42.27      4.93 o 
   1   6  12       98.25      122.78      4.32 o 
   2   6  12       32.98       36.72      4.64 o 
   3   6  12       75.67       69.08      9.06 o 
   4   6  12      109.58      109.25      7.08 o 
   5   6  12       22.26       33.34      7.08 o 
   6   6  12        3.62       17.55      7.24 o 
   7   6  12        3.33        8.69      7.46 o 
  -8   7  12      270.64      225.27      8.47 o 
  -7   7  12      250.21      280.28     10.94 o 
  -6   7  12       19.70       13.87      7.24 o 
  -5   7  12       18.57       42.07      9.40 o 
  -4   7  12       62.76       68.88      7.09 o 
  -3   7  12       53.87       39.45      9.40 o 
  -2   7  12      167.05      187.21      9.86 o 
  -1   7  12       26.55       47.46      6.63 o 
   0   7  12      196.68      199.23      6.78 o 
   1   7  12      189.10      169.77      5.98 o 
   2   7  12        6.08       40.04     15.41 o 
   3   7  12       56.88       63.07      9.40 o 
   4   7  12       30.72       31.78      7.40 o 
   5   7  12       92.45       88.14     15.41 o 
   6   7  12       24.99       32.80      7.52 o 
  -8   8  12       10.82       32.67     10.94 o 
  -7   8  12      111.49      138.21     10.94 o 
  -6   8  12      169.51      188.76      7.86 o 
  -5   8  12       44.44       47.77      9.86 o 
  -4   8  12        0.67       -0.46      6.63 o 
  -3   8  12        1.20       31.90      9.55 o 
  -2   8  12       95.93       90.29      7.09 o 
  -1   8  12        0.31       38.98      9.09 o 
   0   8  12       23.97       16.41      7.40 o 
   1   8  12        5.01        0.69      8.86 o 
   2   8  12       46.66       43.51      5.73 o 
   3   8  12       43.03       55.26     14.33 o 
   4   8  12       22.87       32.40      5.90 o 
   5   8  12      219.28      208.00     14.41 o 
  -7   9  12        8.02        4.93     10.79 o 
  -6   9  12       67.91       71.03      7.70 o 
  -5   9  12       12.33       25.12      7.55 o 
  -4   9  12       14.13       26.35     10.02 o 
  -3   9  12       17.59       30.05     10.17 o 
  -2   9  12      138.97      158.09     10.02 o 
  -1   9  12        0.82        4.08     11.48 o 
   0   9  12       62.43       64.93      7.08 o 
   1   9  12      239.20      272.42     22.57 o 
   2   9  12        0.00       13.16     24.65 o 
   3   9  12       19.30       14.95      7.41 o 
   4   9  12       19.23       22.03      7.52 o 
  -5  10  12        0.45       -7.24      7.55 o 
  -4  10  12       20.69       25.73     10.63 o 
  -3  10  12        5.81        8.17      7.09 o 
  -2  10  12        2.97       -0.61      8.14 o 
  -1  10  12       71.16       66.59      7.70 o 
   0  10  12      323.33      368.17     11.56 o 
   1  10  12       32.66       30.75      8.71 o 
   2  10  12       17.11       40.50      8.40 o 
  -2  11  12      144.10      115.82     17.64 o 
  -1  11  12      101.44       87.98     11.48 o 
   0 -14  13        2.45        1.23     15.02 o 
   1 -14  13      133.68      114.91     15.56 o 
   2 -14  13       78.02      119.88     10.79 o 
  -3 -13  13        2.49        0.31      7.63 o 
  -2 -13  13       59.70       62.14     10.17 o 
  -1 -13  13       68.46       68.74     12.71 o 
   0 -13  13       19.49       12.40      5.98 o 
   1 -13  13       28.44       27.21      5.34 o 
   2 -13  13       38.85       44.02      6.16 o 
   3 -13  13       71.56       72.32      7.79 o 
   4 -13  13       11.75       12.34      5.29 o 
  -5 -12  13       71.11       74.08      7.55 o 
  -4 -12  13       73.56       68.29     11.40 o 
  -3 -12  13       25.77       38.91      8.47 o 
  -2 -12  13       44.88       38.61      7.40 o 
  -1 -12  13        3.72       13.32      9.78 o 
   0 -12  13        0.63        8.25      9.25 o 
   1 -12  13       77.25       99.25     14.79 o 
   2 -12  13        2.47        0.24      7.08 o 
   3 -12  13       24.46       46.70     11.86 o 
   4 -12  13        2.90        0.79      4.63 o 
   5 -12  13      138.44      139.16      5.40 o 
   6 -12  13       22.65       31.87      4.90 o 
  -6 -11  13       41.44       52.11      7.73 o 
  -5 -11  13        7.65       17.17     19.49 o 
  -4 -11  13        1.99       14.59      7.24 o 
  -3 -11  13        0.73        5.86      6.97 o 
  -2 -11  13       19.26       17.41     10.02 o 
  -1 -11  13      114.01      111.76     18.41 o 
   0 -11  13        8.64        5.33     11.09 o 
   1 -11  13       19.09       22.45      5.63 o 
   2 -11  13       12.66       15.61      6.64 o 
   3 -11  13        7.07        8.63      5.33 o 
   4 -11  13      110.54      121.92      7.04 o 
   5 -11  13       59.59       59.59      9.00 o 
   6 -11  13       28.50       25.48      5.25 o 
   7 -11  13       48.16       58.36     12.41 o 
  -7 -10  13        3.49        8.44      7.90 o 
  -6 -10  13      105.12      102.82      7.52 o 
  -5 -10  13       51.71       47.94      6.63 o 
  -4 -10  13        0.17       -5.93      5.93 o 
  -3 -10  13       20.18       37.56      6.86 o 
  -2 -10  13        0.57       -3.54     10.32 o 
  -1 -10  13       59.17       64.50      6.63 o 
   0 -10  13        0.31        4.62     22.73 o 
   1 -10  13       17.85        9.69     13.94 o 
   2 -10  13       65.14       83.23      6.55 o 
   3 -10  13       76.94       81.49     12.40 o 
   4 -10  13        0.19        2.77      7.59 o 
   5 -10  13        4.60       10.12      6.34 o 
   6 -10  13       90.66       98.07      6.99 o 
   7 -10  13       67.49       66.32      5.46 o 
  -7  -9  13        7.13       17.21      7.35 o 
  -6  -9  13        0.02       -1.14     12.71 o 
  -5  -9  13        3.29       18.71     16.02 o 
  -4  -9  13        1.28       17.90      7.86 o 
  -3  -9  13        2.46        2.15      6.47 o 
  -2  -9  13       41.24       49.42     10.25 o 
  -1  -9  13        0.82        6.34      5.42 o 
   0  -9  13       27.70       39.43      4.79 o 
   1  -9  13      267.78      332.49      6.80 o 
   2  -9  13       32.29       35.26      5.21 o 
   3  -9  13      350.23      349.34     12.10 o 
   4  -9  13       45.20       43.91      5.74 o 
   5  -9  13        1.94        3.33      8.95 o 
   6  -9  13       11.90       12.58      8.51 o 
   7  -9  13        3.52        8.47      6.32 o 
   8  -9  13       32.08       38.63     12.36 o 
  -8  -8  13       25.70       24.50     13.56 o 
  -7  -8  13        2.33       -2.52      7.30 o 
  -6  -8  13        1.14       -3.14      6.92 o 
  -5  -8  13        0.75        8.73      4.74 o 
  -4  -8  13        2.68       14.06      6.86 o 
  -3  -8  13        1.07        0.88     11.40 o 
  -2  -8  13       89.98       80.35     19.34 o 
  -1  -8  13        2.26        3.60      5.19 o 
   0  -8  13       69.12       77.66      9.32 o 
   1  -8  13      102.32       99.72      5.47 o 
   2  -8  13       41.55       38.79      8.55 o 
   3  -8  13       50.37       47.05     14.33 o 
   4  -8  13        0.01       -6.51      6.59 o 
   5  -8  13       41.81       49.17      5.09 o 
   6  -8  13      303.64      326.89      6.01 o 
   7  -8  13        0.76        8.34      6.61 o 
   8  -8  13       79.08       91.22      4.78 o 
  -8  -7  13       12.81       14.53      8.29 o 
  -7  -7  13       14.95        2.60      6.97 o 
  -6  -7  13        1.26       -6.16      6.16 o 
  -5  -7  13       10.74       15.64      9.48 o 
  -4  -7  13       10.88       -7.16      7.16 o 
  -3  -7  13       34.81       24.46      6.48 o 
  -2  -7  13        0.86       -4.01      8.17 o 
  -1  -7  13       10.60       11.62      5.56 o 
   0  -7  13       63.09       59.09     11.71 o 
   1  -7  13        2.51       14.60      4.40 o 
   2  -7  13       15.55       19.17      5.05 o 
   3  -7  13        6.97       11.85     17.18 o 
   4  -7  13      107.39      110.18      4.96 o 
   5  -7  13        0.22       -5.27      6.09 o 
   6  -7  13       32.03       42.91      8.66 o 
   7  -7  13       37.13       27.86     11.70 o 
   8  -7  13        0.13        9.88      6.43 o 
   9  -7  13      255.27      239.25     11.16 o 
  -9  -6  13       17.42       20.07      7.79 o 
  -8  -6  13       14.02       30.57      7.24 o 
  -7  -6  13      158.57      158.19     22.80 o 
  -6  -6  13        5.09        7.33     14.87 o 
  -5  -6  13       10.25       13.50      5.42 o 
  -4  -6  13        7.96        0.39      6.55 o 
  -3  -6  13        6.35       14.56      6.43 o 
  -2  -6  13       66.40       42.62      6.43 o 
  -1  -6  13        4.45       -6.64      6.64 o 
   0  -6  13        5.74       15.05      5.13 o 
   1  -6  13       30.55       24.65      8.40 o 
   2  -6  13        0.28        0.55     10.32 o 
   3  -6  13       11.87       13.01      5.07 o 
   4  -6  13       30.91       52.65      6.42 o 
   5  -6  13       83.76       88.28      8.79 o 
   6  -6  13       26.31       30.77      5.69 o 
   7  -6  13      211.65      219.88      5.25 o 
   8  -6  13       17.56       22.08      6.87 o 
   9  -6  13      131.61      124.70      5.49 o 
  -9  -5  13        6.23        8.73      8.01 o 
  -8  -5  13        1.49        4.75      7.13 o 
  -7  -5  13       43.19       46.89      9.40 o 
  -6  -5  13      146.80      136.18      8.94 o 
  -5  -5  13       86.66       95.06     14.79 o 
  -4  -5  13       63.97       84.48      6.65 o 
  -3  -5  13       71.35       74.19      6.43 o 
  -2  -5  13      198.39      197.17     11.48 o 
  -1  -5  13      288.15      285.07      6.70 o 
   0  -5  13      229.04      214.39      5.70 o 
   1  -5  13       17.11       24.02      5.16 o 
   2  -5  13        0.39       -6.24      6.24 o 
   3  -5  13        2.98        1.17      6.37 o 
   4  -5  13       53.01       73.44      6.32 o 
   5  -5  13       13.47       20.16      4.51 o 
   6  -5  13       44.34       52.32      4.20 o 
   7  -5  13        9.37        9.30      4.84 o 
   8  -5  13      120.01      128.27      7.90 o 
   9  -5  13        5.13       17.71      5.34 o 
 -10  -4  13       42.52       45.08      9.64 o 
  -9  -4  13        5.54        8.64      8.11 o 
  -8  -4  13        1.55       14.15      6.92 o 
  -7  -4  13        2.13        9.75      5.56 o 
  -6  -4  13      192.75      190.24      7.03 o 
  -5  -4  13      109.63      109.92      6.70 o 
  -4  -4  13        0.46       13.64      5.19 o 
  -3  -4  13      144.25      143.25      4.74 o 
  -2  -4  13       30.42       29.01     13.56 o 
  -1  -4  13       88.85       73.43      4.41 o 
   0  -4  13        9.48       12.71     10.71 o 
   1  -4  13      486.49      429.43     16.72 o 
   2  -4  13        6.94        2.47     10.94 o 
   3  -4  13        9.98       11.68      7.40 o 
   4  -4  13      157.73      163.80      4.68 o 
   5  -4  13      142.78      153.66      4.30 o 
   6  -4  13       46.49       44.76      5.39 o 
   7  -4  13       93.62      100.72      5.57 o 
   8  -4  13      269.03      284.73      5.81 o 
   9  -4  13      120.98      121.79      6.22 o 
 -10  -3  13       13.85       19.13      8.09 o 
  -9  -3  13        1.63        4.55      7.24 o 
  -8  -3  13      117.17      123.03      7.35 o 
  -7  -3  13       22.37       24.88      6.76 o 
  -6  -3  13        0.03       -6.76      6.76 o 
  -5  -3  13      434.91      410.44      7.30 o 
  -4  -3  13       15.14       16.45      5.10 o 
  -3  -3  13      184.87      149.61      6.59 o 
  -2  -3  13       92.81       88.32      8.63 o 
  -1  -3  13        8.77       18.37      6.37 o 
   0  -3  13      264.24      234.33     18.49 o 
   1  -3  13      122.50      143.56      9.09 o 
   2  -3  13       90.22       78.71      8.47 o 
   3  -3  13        2.99       20.19      6.43 o 
   4  -3  13      137.41      157.03     18.34 o 
   5  -3  13       10.59       22.95     12.17 o 
   6  -3  13       12.68        4.38      5.75 o 
   7  -3  13        4.90        4.04      4.81 o 
   8  -3  13      152.14      152.33      5.25 o 
   9  -3  13        0.01       -7.89     10.58 o 
 -10  -2  13       49.22       44.70      9.59 o 
  -9  -2  13       29.37       26.66      7.24 o 
  -8  -2  13        0.42       11.77      6.92 o 
  -7  -2  13       76.24       74.40      6.86 o 
  -6  -2  13       72.82       67.63      6.59 o 
  -5  -2  13      392.72      395.19      8.09 o 
  -4  -2  13       53.47       60.11      6.48 o 
  -3  -2  13       25.27       10.18      6.37 o 
  -2  -2  13      126.36      119.54      6.78 o 
  -1  -2  13       22.95       19.57      6.10 o 
   0  -2  13        0.74       17.91      4.98 o 
   1  -2  13      250.16      265.88     61.79 o 
   2  -2  13       31.95       28.23      9.78 o 
   3  -2  13      112.64      105.54      5.24 o 
   4  -2  13        0.63       16.32      5.07 o 
   5  -2  13       86.46       72.43      5.56 o 
   6  -2  13        6.75       23.01      4.54 o 
   7  -2  13        8.71       12.36      4.69 o 
   8  -2  13        1.02       12.68      5.63 o 
   9  -2  13       10.73       21.60      4.63 o 
 -10  -1  13        9.42       16.64     11.09 o 
  -9  -1  13      115.38      116.23     11.94 o 
  -8  -1  13      133.05      161.30      7.30 o 
  -7  -1  13       70.59       79.67      6.64 o 
  -6  -1  13        0.35        8.78      6.78 o 
  -5  -1  13        9.93       13.54      6.31 o 
  -4  -1  13       61.21       69.85     11.09 o 
  -3  -1  13       21.19       23.00      5.05 o 
  -2  -1  13       65.37       65.96      5.16 o 
  -1  -1  13       48.16       66.33      5.13 o 
   0  -1  13      421.09      418.74     23.81 o 
   1  -1  13      139.22      120.57      7.32 o 
   2  -1  13       78.61       72.01      5.13 o 
   3  -1  13       82.18      105.33     19.80 o 
   4  -1  13        1.35        7.72      7.30 o 
   5  -1  13       13.80       18.41     10.70 o 
   6  -1  13       73.17       77.46      7.36 o 
   7  -1  13        2.07       23.26     11.01 o 
   8  -1  13       27.35       38.76     12.62 o 
   9  -1  13        6.20       12.17      4.64 o 
 -10   0  13       22.34       17.26     13.25 o 
  -9   0  13       57.08       53.66      7.41 o 
  -8   0  13      158.73      199.74      7.41 o 
  -7   0  13       52.31       58.99      6.80 o 
  -6   0  13       20.13       22.90      5.24 o 
  -5   0  13        0.43       14.47      7.78 o 
  -4   0  13      323.28      333.65      7.03 o 
  -3   0  13      224.36      209.54      5.50 o 
  -2   0  13      191.39      164.46      5.42 o 
  -1   0  13       43.16       48.64      5.05 o 
   0   0  13       24.77       14.97      4.93 o 
   1   0  13       85.02       97.85      8.24 o 
   2   0  13      221.38      214.16      9.71 o 
   3   0  13      255.86      246.49     13.10 o 
   4   0  13      414.29      408.63     10.09 o 
   5   0  13      311.20      298.54      5.19 o 
   6   0  13       39.44       46.18      4.78 o 
   7   0  13        3.10       14.86     10.15 o 
   8   0  13        0.48        6.94      5.99 o 
   9   0  13       22.18       23.54      4.68 o 
 -10   1  13        2.98        2.47     13.25 o 
  -9   1  13       52.95       68.88     10.48 o 
  -8   1  13        0.15        0.70      8.86 o 
  -7   1  13       23.33       41.26      7.63 o 
  -6   1  13      103.76       90.39      7.09 o 
  -5   1  13        5.42       10.12      5.19 o 
  -4   1  13        9.79        4.13      6.16 o 
  -3   1  13       26.54       42.81      8.24 o 
  -2   1  13       55.97       48.78     13.10 o 
  -1   1  13      109.81      102.74      4.52 o 
   0   1  13       19.31       30.28      4.36 o 
   1   1  13       91.22       78.52      7.24 o 
   2   1  13       62.34       70.11      6.93 o 
   3   1  13      584.80      543.15     22.19 o 
   4   1  13       54.19       60.48      4.14 o 
   5   1  13       10.36       14.31      9.36 o 
   6   1  13      264.48      262.58      5.21 o 
   7   1  13        7.69       21.86      4.90 o 
   8   1  13       39.17       37.38      5.18 o 
   9   1  13       42.89       34.27      9.64 o 
 -10   2  13       11.56        5.86     11.25 o 
  -9   2  13       68.38       88.45     10.79 o 
  -8   2  13        0.04        6.63      9.86 o 
  -7   2  13        0.69        0.08      6.69 o 
  -6   2  13        1.59       -7.78      7.78 o 
  -5   2  13      187.27      180.31      5.70 o 
  -4   2  13        0.00        4.25      5.24 o 
  -3   2  13      228.06      216.02      5.07 o 
  -2   2  13        4.33       -3.12      6.37 o 
  -1   2  13       79.73       84.47      5.16 o 
   0   2  13      125.32      134.89      5.39 o 
   1   2  13        9.13        4.74      9.71 o 
   2   2  13      330.82      315.15      6.39 o 
   3   2  13      258.76      260.61     14.61 o 
   4   2  13      291.15      303.63     17.78 o 
   5   2  13       25.19       30.89      4.65 o 
   6   2  13      112.36      124.00      5.66 o 
   7   2  13        0.42       -4.81      4.81 o 
   8   2  13       13.20       13.84      8.29 o 
  -9   3  13      146.13      146.54     11.25 o 
  -8   3  13       59.70       59.32     10.02 o 
  -7   3  13        0.82       10.32     11.48 o 
  -6   3  13       64.23       54.52      4.79 o 
  -5   3  13       51.48       42.66      6.48 o 
  -4   3  13        1.96        2.47      4.47 o 
  -3   3  13      283.48      261.64     11.25 o 
  -2   3  13       16.27       28.44      5.78 o 
  -1   3  13      102.00       99.59      6.55 o 
   0   3  13        3.45       12.24      5.07 o 
   1   3  13      846.53      849.38     32.13 o 
   2   3  13        5.75       -0.01     13.87 o 
   3   3  13       69.42       71.38      4.62 o 
   4   3  13       40.35       65.18      5.43 o 
   5   3  13        0.65       -0.84      5.45 o 
   6   3  13      173.86      184.11      5.96 o 
   7   3  13      125.80      143.64     10.02 o 
   8   3  13        4.03       17.56      5.25 o 
  -9   4  13        0.58       -3.24     10.63 o 
  -8   4  13       99.55      108.32     10.79 o 
  -7   4  13       13.48       32.05      9.86 o 
  -6   4  13        0.12        8.01      6.93 o 
  -5   4  13       33.22       47.50      5.36 o 
  -4   4  13        0.59        1.73      6.37 o 
  -3   4  13      102.83       82.35      6.48 o 
  -2   4  13      343.92      311.40      6.09 o 
  -1   4  13       80.73       71.16      7.09 o 
   0   4  13      642.80      578.55     11.02 o 
   1   4  13      163.70      152.33     16.87 o 
   2   4  13      206.16      204.72      6.05 o 
   3   4  13       46.94       43.22      6.01 o 
   4   4  13      211.84      207.32      7.06 o 
   5   4  13       27.45       20.97      4.92 o 
   6   4  13      132.71      124.05      6.90 o 
   7   4  13      111.05      105.50      9.20 o 
  -9   5  13       26.47       28.97     11.25 o 
  -8   5  13       84.71      102.93     10.79 o 
  -7   5  13       20.50       32.67     10.02 o 
  -6   5  13        0.81       -4.16      9.71 o 
  -5   5  13      301.11      324.66     10.48 o 
  -4   5  13      104.68      117.19      5.59 o 
  -3   5  13      380.59      425.35      6.13 o 
  -2   5  13       31.59       33.60      6.59 o 
  -1   5  13       19.76       45.62     10.48 o 
   0   5  13      149.16      133.75     16.64 o 
   1   5  13      285.64      285.02     12.25 o 
   2   5  13       91.16       89.04      5.70 o 
   3   5  13      572.62      585.82      5.56 o 
   4   5  13        3.96        1.38      4.34 o 
   5   5  13      262.33      254.66      9.43 o 
   6   5  13        3.93       18.62      5.21 o 
   7   5  13       42.57       42.61      6.12 o 
  -8   6  13      141.27      155.01      8.17 o 
  -7   6  13       54.24       79.05     10.48 o 
  -6   6  13       51.69       56.09     10.17 o 
  -5   6  13       83.95       87.98     10.17 o 
  -4   6  13       35.52       75.19      9.55 o 
  -3   6  13        4.46       -3.08      6.63 o 
  -2   6  13      101.43       91.55      5.55 o 
  -1   6  13       81.03       67.64      6.59 o 
   0   6  13        2.18       -4.63      4.63 o 
   1   6  13      150.70      178.65      4.48 o 
   2   6  13       68.11       67.90      4.45 o 
   3   6  13       52.92       64.82      5.63 o 
   4   6  13       21.93       21.31      4.94 o 
   5   6  13        2.75        7.75      6.01 o 
   6   6  13        0.18        5.21      9.32 o 
  -7   7  13        0.38       -2.77      7.55 o 
  -6   7  13      138.61      154.55     10.48 o 
  -5   7  13      229.41      232.05      7.86 o 
  -4   7  13       33.59       32.05     10.02 o 
  -3   7  13        2.64        8.01      6.78 o 
  -2   7  13        0.64       17.26      6.93 o 
  -1   7  13       58.06       52.70      9.25 o 
   0   7  13       19.95       25.37      8.09 o 
   1   7  13        3.53       16.82      5.56 o 
   2   7  13       11.82        5.84     15.95 o 
   3   7  13       20.77       32.30      7.19 o 
   4   7  13      164.07      163.91     20.03 o 
   5   7  13      106.48      104.08     10.55 o 
  -6   8  13       47.57       49.15      7.86 o 
  -5   8  13       24.96       20.19      7.55 o 
  -4   8  13      108.66      105.55     10.63 o 
  -3   8  13       46.03       42.53      7.24 o 
  -2   8  13      104.81      113.72      7.55 o 
  -1   8  13        5.51       24.04      9.55 o 
   0   8  13       31.99       28.71     12.94 o 
   1   8  13       92.51      110.62     13.71 o 
   2   8  13        0.01        6.28      7.86 o 
   3   8  13       93.47      104.52      6.19 o 
   4   8  13        3.73        5.37      9.25 o 
  -5   9  13       11.33       16.02     10.79 o 
  -4   9  13       46.64       59.32      7.70 o 
  -3   9  13       37.51       27.27     10.79 o 
  -2   9  13       17.67       28.20     10.32 o 
  -1   9  13       60.53       89.32      6.27 o 
   0   9  13      197.48      201.30     20.88 o 
   1   9  13        4.51        1.12     15.33 o 
   2   9  13       93.42      112.47      7.90 o 
  -3  10  13       84.89      100.00     11.25 o 
  -2  10  13       75.22       84.69      7.98 o 
  -1  10  13        0.01       12.16      8.24 o 
   0  10  13       60.73       61.37      9.25 o 
  -1 -13  14        2.48        6.46      9.86 o 
   0 -13  14       35.78       22.88     13.41 o 
   1 -13  14       15.59       24.27      7.63 o 
   2 -13  14      203.41      189.43      6.61 o 
   3 -13  14       80.30       83.62      7.09 o 
  -3 -12  14        5.53       16.56      5.34 o 
  -2 -12  14       19.33       29.97     11.09 o 
  -1 -12  14        7.76       23.32      5.87 o 
   0 -12  14       41.20       38.68      5.17 o 
   1 -12  14       81.61       76.52     10.48 o 
   2 -12  14       87.93       82.86      6.63 o
[truncated: 51,202 more chars]
